# Supplementary material for: Synthesis and reactivity of a terminal uranium(iv) sulfide supported by siloxide ligands
Source: Chem Sci. 2016 May 10;7(9):5846–56. doi: 10.1039/c6sc00675b (PMC6024242; doi:10.1039/c6sc00675b)
Supplement: Supplementary file 2 [file SC-007-C6SC00675B-s002.cif]

# Electronic Supplementary Material (ESI) for Chemical Science.
# This journal is © The Royal Society of Chemistry 2016

####################################################################### 
# 
# This file contains crystal structure data downloaded from the 
# Cambridge Structural Database (CSD) hosted by the Cambridge 
# Crystallographic Data Centre (CCDC).
# 
# Full information about CCDC data access policies and citation 
# guidelines are available at http://www.ccdc.cam.ac.uk/access/V1 
# 
# Audit and citation data items may have been added by the CCDC. 
# Please retain this information to preserve the provenance of 
# this file and to allow appropriate attribution of the data. 
# 
#######################################################################

data_1
_database_code_depnum_ccdc_archive 'CCDC 1447982'
_audit_update_record             
;
2016-01-18 deposited with the CCDC.
2016-04-11 downloaded from the CCDC.
;

_audit_creation_method           SHELXL-2013
_chemical_name_systematic        
; 
 ? 
;
_chemical_name_common            ?
_chemical_melting_point          ?
_chemical_formula_moiety         ?
_chemical_formula_sum            'C51.50 H112 K2 O16 S Si4 U'
_chemical_formula_weight         1448.05

loop_
_atom_type_symbol
_atom_type_description
_atom_type_scat_dispersion_real
_atom_type_scat_dispersion_imag
_atom_type_scat_source
C C 0.0033 0.0016 'International Tables Vol C Tables 4.2.6.8 and 6.1.1.4'
H H 0.0000 0.0000 'International Tables Vol C Tables 4.2.6.8 and 6.1.1.4'
K K 0.2009 0.2494 'International Tables Vol C Tables 4.2.6.8 and 6.1.1.4'
O O 0.0106 0.0060 'International Tables Vol C Tables 4.2.6.8 and 6.1.1.4'
S S 0.1246 0.1234 'International Tables Vol C Tables 4.2.6.8 and 6.1.1.4'
Si Si 0.0817 0.0704 'International Tables Vol C Tables 4.2.6.8 and 6.1.1.4'
U U -9.6767 9.6646 'International Tables Vol C Tables 4.2.6.8 and 6.1.1.4'

_space_group_crystal_system      triclinic
_space_group_IT_number           2
_space_group_name_H-M_alt        'P -1'
_space_group_name_Hall           '-P 1'

_shelx_space_group_comment       
; 
The symmetry employed for this shelxl refinement is uniquely defined 
by the following loop, which should always be used as a source of 
symmetry information in preference to the above space-group names. 
They are only intended as comments. 
;

loop_
_space_group_symop_operation_xyz
'x, y, z'
'-x, -y, -z'

_cell_length_a                   13.2622(7)
_cell_length_b                   15.3715(6)
_cell_length_c                   20.3762(10)
_cell_angle_alpha                76.530(4)
_cell_angle_beta                 74.270(4)
_cell_angle_gamma                65.093(4)
_cell_volume                     3592.8(3)
_cell_formula_units_Z            2
_cell_measurement_temperature    150(2)
_cell_measurement_reflns_used    8308
_cell_measurement_theta_min      3.2490
_cell_measurement_theta_max      31.2760

_exptl_crystal_description       block
_exptl_crystal_colour            'translucent intense green'
_exptl_crystal_density_meas      ?
_exptl_crystal_density_method    ?
_exptl_crystal_density_diffrn    1.339
_exptl_crystal_F_000             1502
_exptl_transmission_factor_min   ?
_exptl_transmission_factor_max   ?
_exptl_crystal_size_max          0.800
_exptl_crystal_size_mid          0.700
_exptl_crystal_size_min          0.600
_exptl_absorpt_coefficient_mu    2.525
_shelx_estimated_absorpt_T_min   0.237
_shelx_estimated_absorpt_T_max   0.313
_exptl_absorpt_correction_type   multi-scan
_exptl_absorpt_correction_T_min  0.82891
_exptl_absorpt_correction_T_max  1.00000
_exptl_absorpt_process_details   
;
CrysAlisPro, Agilent Technologies,
Version 1.171.36.28 (release 01-02-2013 CrysAlis171 .NET)
(compiled Feb  1 2013,16:14:44)
Empirical absorption correction using spherical harmonics,
 implemented in SCALE3 ABSPACK scaling algorithm.
;

_exptl_special_details           
; 
 ? 
;

_diffrn_ambient_temperature      150(2)
_diffrn_radiation_wavelength     0.71073
_diffrn_radiation_type           MoK\a
_diffrn_source                   ?
_diffrn_measurement_device_type  'Xcalibur, Sapphire3'
_diffrn_measurement_method       '\w scans'
_diffrn_detector_area_resol_mean 15.9653
_diffrn_reflns_number            43383
_diffrn_reflns_av_unetI/netI     0.0833
_diffrn_reflns_av_R_equivalents  0.0499
_diffrn_reflns_limit_h_min       -18
_diffrn_reflns_limit_h_max       18
_diffrn_reflns_limit_k_min       -21
_diffrn_reflns_limit_k_max       21
_diffrn_reflns_limit_l_min       -29
_diffrn_reflns_limit_l_max       28
_diffrn_reflns_theta_min         3.231
_diffrn_reflns_theta_max         30.508
_diffrn_reflns_theta_full        25.242
_diffrn_measured_fraction_theta_max 0.989
_diffrn_measured_fraction_theta_full 0.997
_diffrn_reflns_Laue_measured_fraction_max 0.989
_diffrn_reflns_Laue_measured_fraction_full 0.997
_diffrn_reflns_point_group_measured_fraction_max 0.989
_diffrn_reflns_point_group_measured_fraction_full 0.997
_reflns_number_total             21655
_reflns_number_gt                17658
_reflns_threshold_expression     'I > 2\s(I)'
_reflns_Friedel_coverage         0.000
_reflns_Friedel_fraction_max     .
_reflns_Friedel_fraction_full    .

_reflns_special_details          
; 
 Reflections were merged by SHELXL according to the crystal 
 class for the calculation of statistics and refinement. 
  
 _reflns_Friedel_fraction is defined as the number of unique 
 Friedel pairs measured divided by the number that would be 
 possible theoretically, ignoring centric projections and 
 systematic absences. 
;

_computing_data_collection       
;
Agilent Technologies, (2013), CrysAlisPro Software system, 
version 1.171.37.31, Agilent Technologies UK Ltd, Oxford, UK
;
_diffrn_measurement_details      
;
#__ type_ start__ end____ width___ exp.time_
  1 omega   -4.00   96.00   1.0000    1.0000
omega____ theta____ kappa____ phi______ frames
    -       25.8739   77.0000 -180.0000 100

#__ type_ start__ end____ width___ exp.time_
  2 omega  -98.00    3.00   1.0000    1.0000
omega____ theta____ kappa____ phi______ frames
    -      -27.4364  -77.0000 -120.0000 101

#__ type_ start__ end____ width___ exp.time_
  3 omega  -98.00    3.00   1.0000    1.0000
omega____ theta____ kappa____ phi______ frames
    -      -27.4364  -77.0000  -30.0000 101

#__ type_ start__ end____ width___ exp.time_
  4 omega  -57.00   43.00   1.0000    1.0000
omega____ theta____ kappa____ phi______ frames
    -      -27.4364   77.0000   90.0000 100

#__ type_ start__ end____ width___ exp.time_
  5 omega  -53.00   39.00   1.0000    1.0000
omega____ theta____ kappa____ phi______ frames
    -      -27.4364   37.0000  -60.0000 92

;
_computing_cell_refinement       
;
Agilent Technologies, (2013), CrysAlisPro Software system, 
version 1.171. 36.28, Agilent Technologies UK Ltd, Oxford, UK
;
_computing_data_reduction        
;
Agilent Technologies, (2013), CrysAlisPro Software system, 
version 1.171. 36.28, Agilent Technologies UK Ltd, Oxford, UK
;
_computing_structure_solution    
;
SUPERFLIP program (Palatinus, L. & Chapuis, G. J. Appl. Cryst., 2007,
 40, 786-790)
;
_computing_structure_refinement  
;
OLEX2: a complete structure solution, refinement and analysis program 
(O. V. Dolomanov, L. J. Bourhis, R. J. Gildea, J. A. K. Howard and 
H. Puschmann. J. Appl. Cryst. 2009, 42, 339-34).
;
_computing_molecular_graphics    
;
Mercury 3.1 New software for searching the Cambridge Structural Database 
and visualizing crystal structures (I.J. Bruno, J.C. Cole, P.R. Edgington, 
M. Kessler, C.F. Macrae, P. McCabe, J. Pearson, R. Taylor, 
Acta Cryst., 2002, B58, 389-397)
;
_computing_publication_material  'SHELXL-2013 (Sheldrick, 2013)'


_refine_special_details          
; 
 ? 
;
_refine_ls_structure_factor_coef Fsqd
_refine_ls_matrix_type           full
_refine_ls_weighting_scheme      calc
_refine_ls_weighting_details     
'w=1/[\s^2^(Fo^2^)+(0.0233P)^2^] where P=(Fo^2^+2Fc^2^)/3'
_atom_sites_solution_primary     ?
_atom_sites_solution_secondary   ?
_atom_sites_solution_hydrogens   mixed
_refine_ls_hydrogen_treatment    mixed
_refine_ls_extinction_method     none
_refine_ls_extinction_coef       .
_refine_ls_number_reflns         21655
_refine_ls_number_parameters     1017
_refine_ls_number_restraints     42
_refine_ls_R_factor_all          0.0637
_refine_ls_R_factor_gt           0.0449
_refine_ls_wR_factor_ref         0.0857
_refine_ls_wR_factor_gt          0.0785
_refine_ls_goodness_of_fit_ref   1.017
_refine_ls_restrained_S_all      1.018
_refine_ls_shift/su_max          0.001
_refine_ls_shift/su_mean         0.000

# start Validation Reply Form
_vrf_PLAT973_I                   
;
PROBLEM: Check Calcd Positive Residual Density on      U1       2.54 eA-3  
RESPONSE: Structures containing such heavy atoms currently shows high 
electronic densities near the heaviest atom. This is a consequence of a 
Fourier transform of a non infinit periodic fonction.
;
# end Validation Reply Form


loop_
_atom_site_label
_atom_site_type_symbol
_atom_site_fract_x
_atom_site_fract_y
_atom_site_fract_z
_atom_site_U_iso_or_equiv
_atom_site_adp_type
_atom_site_occupancy
_atom_site_site_symmetry_order
_atom_site_calc_flag
_atom_site_refinement_flags_posn
_atom_site_refinement_flags_adp
_atom_site_refinement_flags_occupancy
_atom_site_disorder_assembly
_atom_site_disorder_group
U1 U 0.85217(2) 0.32789(2) 0.19875(2) 0.01698(4) Uani 1 1 d . . . . .
K1 K 0.79495(6) 0.11174(5) 0.25639(4) 0.02448(16) Uani 1 1 d . . . A 1
K2 K 0.98216(7) 0.57467(6) 0.06963(4) 0.03260(19) Uani 1 1 d . . . B 1
S1 S 0.97184(8) 0.37301(7) 0.08620(5) 0.0286(2) Uani 1 1 d . . . . .
Si4 Si 0.80539(8) 0.57402(6) 0.22368(5) 0.01964(19) Uani 1 1 d . . . . .
Si2 Si 0.71563(8) 0.23415(7) 0.10466(5) 0.02030(19) Uani 1 1 d . . . . .
Si1 Si 0.64152(8) 0.28840(7) 0.36025(5) 0.02076(19) Uani 1 1 d . . . . .
Si3 Si 1.07600(8) 0.08818(7) 0.25578(5) 0.0223(2) Uani 1 1 d . . . . .
O61 O 0.79842(19) 0.47126(16) 0.23138(13) 0.0244(5) Uani 1 1 d . . . . .
O62 O 0.93566(19) 0.56858(16) 0.21167(13) 0.0243(5) Uani 1 1 d . . . . .
O64 O 0.7249(2) 0.62546(16) 0.29018(13) 0.0258(5) Uani 1 1 d . . . . .
O63 O 0.77379(19) 0.64458(16) 0.15203(13) 0.0247(5) Uani 1 1 d . . . . .
O21 O 0.76809(19) 0.26817(17) 0.15060(13) 0.0255(5) Uani 1 1 d . . . . .
O22 O 0.69840(19) 0.13582(16) 0.15040(12) 0.0238(5) Uani 1 1 d . . . . .
O23 O 0.59708(19) 0.31449(17) 0.08522(12) 0.0250(5) Uani 1 1 d . . . . .
O24 O 0.79664(19) 0.20044(17) 0.03266(12) 0.0262(5) Uani 1 1 d . . . . .
O1 O 0.73792(18) 0.29288(16) 0.29493(12) 0.0233(5) Uani 1 1 d . . . . .
O2 O 0.6317(2) 0.18427(17) 0.36177(12) 0.0255(5) Uani 1 1 d . . . . .
O4 O 0.51678(19) 0.37113(17) 0.35597(13) 0.0257(5) Uani 1 1 d . . . . .
O3 O 0.66780(19) 0.29286(17) 0.43239(12) 0.0234(5) Uani 1 1 d . . . . .
O41 O 0.98430(19) 0.19214(17) 0.23503(13) 0.0261(5) Uani 1 1 d . . . . .
O42 O 1.0122(2) 0.01243(17) 0.26623(14) 0.0289(6) Uani 1 1 d . . . . .
O43 O 1.11111(19) 0.07259(17) 0.32922(13) 0.0244(5) Uani 1 1 d . . . . .
O44 O 1.19490(19) 0.05589(18) 0.20115(13) 0.0297(6) Uani 1 1 d . . . . .
C61 C 1.0260(3) 0.5090(3) 0.2484(2) 0.0283(8) Uani 1 1 d . . . . .
C64 C 0.9839(4) 0.4587(4) 0.3170(2) 0.0426(11) Uani 1 1 d . . . . .
H64A H 0.963(4) 0.414(4) 0.312(3) 0.064 Uiso 1 1 d . U . . .
H64B H 0.930(4) 0.501(4) 0.349(3) 0.064 Uiso 1 1 d . U . . .
H64C H 1.047(4) 0.424(4) 0.346(3) 0.064 Uiso 1 1 d . U . . .
C62 C 1.1133(3) 0.4351(3) 0.2035(3) 0.0420(11) Uani 1 1 d . . . . .
H62A H 1.176(4) 0.398(4) 0.226(3) 0.063 Uiso 1 1 d . U . . .
H2A H 1.145(4) 0.472(3) 0.161(3) 0.063 Uiso 1 1 d . U . . .
H62B H 1.085(4) 0.392(3) 0.192(3) 0.063 Uiso 1 1 d . U . . .
C63 C 1.0763(5) 0.5753(4) 0.2595(4) 0.0586(17) Uani 1 1 d . . . . .
H63A H 1.033(5) 0.612(5) 0.290(3) 0.088 Uiso 1 1 d . U . . .
H63B H 1.093(5) 0.606(4) 0.218(3) 0.088 Uiso 1 1 d . U . . .
H63C H 1.139(5) 0.540(4) 0.282(3) 0.088 Uiso 1 1 d . U . . .
C69 C 0.7002(3) 0.7140(3) 0.3159(2) 0.0320(9) Uani 1 1 d . . . . .
C72 C 0.7656(4) 0.7724(3) 0.2672(3) 0.0469(12) Uani 1 1 d . . . . .
H72A H 0.750(4) 0.828(4) 0.288(3) 0.070 Uiso 1 1 d . U . . .
H72B H 0.742(4) 0.790(4) 0.220(3) 0.070 Uiso 1 1 d . U . . .
H72C H 0.842(4) 0.741(4) 0.267(3) 0.070 Uiso 1 1 d . U . . .
C71 C 0.5754(4) 0.7735(4) 0.3211(3) 0.0534(14) Uani 1 1 d . . . . .
H71A H 0.551(4) 0.833(4) 0.342(3) 0.080 Uiso 1 1 d . U . . .
H71B H 0.534(4) 0.734(4) 0.348(3) 0.080 Uiso 1 1 d . U . . .
H71C H 0.554(4) 0.795(4) 0.274(3) 0.080 Uiso 1 1 d . U . . .
C70 C 0.7304(5) 0.6862(5) 0.3854(3) 0.0628(16) Uani 1 1 d . . . . .
H70A H 0.793(5) 0.660(5) 0.387(4) 0.094 Uiso 1 1 d . U . . .
H70B H 0.697(5) 0.640(4) 0.410(3) 0.094 Uiso 1 1 d . U . . .
H70C H 0.709(5) 0.752(4) 0.413(3) 0.094 Uiso 1 1 d . U . . .
C65 C 0.6760(3) 0.6768(3) 0.1208(2) 0.0299(8) Uani 1 1 d . . . . .
C66 C 0.5789(4) 0.6547(4) 0.1705(3) 0.0405(11) Uani 1 1 d . . . . .
H66A H 0.599(4) 0.594(4) 0.189(3) 0.061 Uiso 1 1 d . U . . .
H66B H 0.510(4) 0.682(3) 0.148(3) 0.061 Uiso 1 1 d . U . . .
H66C H 0.547(4) 0.687(4) 0.210(3) 0.061 Uiso 1 1 d . U . . .
C67 C 0.6415(4) 0.7854(3) 0.1002(3) 0.0447(11) Uani 1 1 d . . . . .
H67A H 0.585(4) 0.813(4) 0.076(3) 0.067 Uiso 1 1 d . U . . .
H67B H 0.705(4) 0.797(4) 0.073(3) 0.067 Uiso 1 1 d . U . . .
H67C H 0.612(4) 0.817(4) 0.143(3) 0.067 Uiso 1 1 d . U . . .
C68 C 0.7117(4) 0.6272(4) 0.0579(3) 0.0425(11) Uani 1 1 d . . . . .
H68A H 0.739(4) 0.561(4) 0.068(3) 0.064 Uiso 1 1 d . U . . .
H2B H 0.765(4) 0.644(3) 0.022(3) 0.064 Uiso 1 1 d . U . . .
H68B H 0.647(4) 0.652(3) 0.037(3) 0.064 Uiso 1 1 d . U . . .
C21 C 0.6695(3) 0.0652(3) 0.1308(2) 0.0297(8) Uani 1 1 d . . . . .
C24 C 0.5996(4) 0.1090(4) 0.0755(3) 0.0445(12) Uani 1 1 d . . . . .
H24A H 0.581(4) 0.062(4) 0.061(3) 0.067 Uiso 1 1 d . U . . .
H24B H 0.638(4) 0.129(4) 0.033(3) 0.067 Uiso 1 1 d . U . . .
H24C H 0.532(4) 0.163(4) 0.088(3) 0.067 Uiso 1 1 d . U . . .
C23 C 0.6009(4) 0.0300(3) 0.1962(3) 0.0437(11) Uani 1 1 d . . . . .
H23A H 0.526(4) 0.085(4) 0.212(3) 0.066 Uiso 1 1 d . U . . .
H23B H 0.641(4) 0.004(4) 0.235(3) 0.066 Uiso 1 1 d . U . . .
H23C H 0.579(4) -0.019(4) 0.188(3) 0.066 Uiso 1 1 d . U . . .
C22 C 0.7794(4) -0.0158(4) 0.1077(3) 0.0482(12) Uani 1 1 d . . . . .
H22A H 0.826(4) -0.044(4) 0.146(3) 0.072 Uiso 1 1 d . U . . .
H22B H 0.824(4) 0.007(4) 0.070(3) 0.072 Uiso 1 1 d . U . . .
H22C H 0.770(4) -0.065(4) 0.093(3) 0.072 Uiso 1 1 d . U . . .
C25 C 0.4989(3) 0.3771(3) 0.1264(2) 0.0300(8) Uani 1 1 d . . . . .
C27 C 0.4034(4) 0.4026(5) 0.0893(3) 0.0594(16) Uani 1 1 d . . . . .
H27A H 0.420(5) 0.425(4) 0.050(3) 0.089 Uiso 1 1 d . U . . .
H27B H 0.336(5) 0.454(4) 0.113(3) 0.089 Uiso 1 1 d . U . . .
H27C H 0.384(5) 0.348(4) 0.083(3) 0.089 Uiso 1 1 d . U . . .
C26 C 0.4723(4) 0.3270(3) 0.1984(2) 0.0375(10) Uani 1 1 d . . . . .
H26A H 0.458(4) 0.279(4) 0.198(3) 0.056 Uiso 1 1 d . U . . .
H26B H 0.408(4) 0.369(3) 0.226(3) 0.056 Uiso 1 1 d . U . . .
H26C H 0.527(4) 0.310(3) 0.219(3) 0.056 Uiso 1 1 d . U . . .
C28 C 0.5193(4) 0.4656(3) 0.1295(3) 0.0625(16) Uani 1 1 d . . . C 2
H28A H 0.5814 0.4464 0.1539 0.094 Uiso 1 1 calc R U . C 2
H28B H 0.4502 0.5117 0.1540 0.094 Uiso 1 1 calc R U . C 2
H28C H 0.5395 0.4960 0.0826 0.094 Uiso 1 1 calc R U . C 2
C81 C -0.0201(8) 0.5511(6) 0.4959(6) 0.075(3) Uani 0.5 1 d G U P D -1
C82 C -0.0892(6) 0.5024(7) 0.5347(5) 0.074(4) Uani 0.5 1 d G U P D -1
H82 H -0.1639 0.5377 0.5571 0.088 Uiso 0.5 1 calc R U P D -1
C83 C -0.0490(8) 0.4021(7) 0.5406(5) 0.081(3) Uani 0.5 1 d G U P D -1
H83 H -0.0962 0.3688 0.5671 0.098 Uiso 0.5 1 calc R U P D -1
C84 C 0.0603(8) 0.3504(6) 0.5077(6) 0.093(6) Uani 0.5 1 d G U P D -1
H84 H 0.0878 0.2819 0.5117 0.112 Uiso 0.5 1 calc R U P D -1
C85 C 0.1294(6) 0.3991(7) 0.4689(5) 0.084(3) Uani 0.5 1 d G U P D -1
H85 H 0.2040 0.3638 0.4464 0.101 Uiso 0.5 1 calc R U P D -1
C86 C 0.0891(7) 0.4994(7) 0.4630(5) 0.078(5) Uani 0.5 1 d G U P D -1
H86 H 0.1363 0.5327 0.4364 0.093 Uiso 0.5 1 calc R U P D -1
C87 C -0.0622(14) 0.6548(11) 0.4927(10) 0.102(6) Uani 0.5 1 d . U P D -1
H87A H -0.0662 0.6852 0.4450 0.153 Uiso 0.5 1 calc R U P D -1
H87B H -0.0111 0.6719 0.5093 0.153 Uiso 0.5 1 calc R U P D -1
H87C H -0.1381 0.6778 0.5216 0.153 Uiso 0.5 1 calc R U P D -1
C5 C 0.7715(3) 0.2489(3) 0.4586(2) 0.0304(8) Uani 1 1 d . . . . .
C6 C 0.7350(4) 0.2455(4) 0.5361(2) 0.0439(11) Uani 1 1 d . . . . .
H6A H 0.687(4) 0.310(4) 0.549(3) 0.066 Uiso 1 1 d . U . . .
H6B H 0.797(4) 0.224(4) 0.559(3) 0.066 Uiso 1 1 d . U . . .
H6C H 0.696(4) 0.207(4) 0.551(3) 0.066 Uiso 1 1 d . U . . .
C42 C 0.9852(6) -0.1289(4) 0.2642(4) 0.069(2) Uani 1 1 d . . . . .
C30 C 0.7596(7) 0.2452(5) -0.0809(3) 0.071(2) Uani 1 1 d . . . . .
C51 C 1.2531(4) 0.1646(4) 0.1097(3) 0.0554(14) Uani 1 1 d . . . . .
H51A H 1.183(5) 0.219(4) 0.117(3) 0.083 Uiso 1 1 d . U . . .
H51B H 1.282(4) 0.174(4) 0.064(3) 0.083 Uiso 1 1 d . U . . .
H51C H 1.311(5) 0.160(4) 0.140(3) 0.083 Uiso 1 1 d . U . . .
C29 C 0.8240(3) 0.2525(3) -0.0334(2) 0.0315(8) Uani 1 1 d . . . . .
C31 C 0.7938(4) 0.3571(3) -0.0284(2) 0.0401(11) Uani 1 1 d . . . E 2
H31A H 0.715(4) 0.389(3) -0.016(3) 0.060 Uiso 1 1 d . U . F 2
H31B H 0.816(4) 0.393(3) -0.074(3) 0.060 Uiso 1 1 d . U . G 2
H31C H 0.825(4) 0.363(3) 0.008(3) 0.060 Uiso 1 1 d . U . H 2
C32 C 0.9511(5) 0.2036(5) -0.0562(3) 0.071(2) Uani 1 1 d . . . . .
H32A H 0.970(5) 0.228(5) -0.103(4) 0.106 Uiso 1 1 d . U . . .
H32B H 0.964(5) 0.141(5) -0.059(4) 0.106 Uiso 1 1 d . U . . .
H32C H 0.986(5) 0.205(5) -0.025(4) 0.106 Uiso 1 1 d . U . . .
C1 C 0.5496(3) 0.1454(3) 0.4055(2) 0.0349(9) Uani 1 1 d . . . . .
C2 C 0.6063(5) 0.0369(4) 0.4026(3) 0.0568(15) Uani 1 1 d . . . . .
H2C H 0.630(5) 0.017(4) 0.353(3) 0.085 Uiso 1 1 d . U . . .
H2D H 0.558(5) 0.005(4) 0.425(3) 0.085 Uiso 1 1 d . U . . .
H2E H 0.681(5) 0.006(4) 0.408(3) 0.085 Uiso 1 1 d . U . . .
C4 C 0.4437(5) 0.1887(4) 0.3745(3) 0.0571(16) Uani 1 1 d . . . . .
H4A H 0.413(5) 0.246(4) 0.374(3) 0.086 Uiso 1 1 d . U . . .
H4B H 0.389(4) 0.161(4) 0.404(3) 0.086 Uiso 1 1 d . U . . .
H4C H 0.468(5) 0.173(4) 0.326(3) 0.086 Uiso 1 1 d . U . . .
C3 C 0.5237(4) 0.1644(4) 0.4784(2) 0.0454(12) Uani 1 1 d . . . . .
H3A H 0.595(4) 0.134(4) 0.496(3) 0.068 Uiso 1 1 d . U . . .
H3B H 0.460(4) 0.142(3) 0.507(3) 0.068 Uiso 1 1 d . U . . .
H3C H 0.492(4) 0.227(4) 0.482(3) 0.068 Uiso 1 1 d . U . . .
C9 C 0.4620(3) 0.4661(3) 0.37660(19) 0.0285(8) Uani 1 1 d . . . . .
C11 C 0.3709(4) 0.5217(4) 0.3339(3) 0.0462(11) Uani 1 1 d . . . . .
H11A H 0.403(4) 0.534(4) 0.284(3) 0.069 Uiso 1 1 d . U . . .
H11B H 0.327(4) 0.583(4) 0.348(3) 0.069 Uiso 1 1 d . U . . .
H11C H 0.316(4) 0.488(4) 0.341(3) 0.069 Uiso 1 1 d . U . . .
C10 C 0.4100(4) 0.4558(3) 0.4529(2) 0.0381(10) Uani 1 1 d . . . . .
H10A H 0.362(4) 0.428(3) 0.460(2) 0.057 Uiso 1 1 d . U . . .
H10B H 0.376(4) 0.510(4) 0.467(3) 0.057 Uiso 1 1 d . U . . .
H10C H 0.467(4) 0.416(3) 0.484(3) 0.057 Uiso 1 1 d . U . . .
C12 C 0.5456(4) 0.5149(3) 0.3625(3) 0.0403(11) Uani 1 1 d . . . . .
H12A H 0.597(4) 0.484(4) 0.391(3) 0.060 Uiso 1 1 d . U . . .
H12B H 0.506(4) 0.577(4) 0.372(3) 0.060 Uiso 1 1 d . U . . .
H12C H 0.582(4) 0.517(3) 0.314(3) 0.060 Uiso 1 1 d . U . . .
C7 C 0.8401(4) 0.1490(3) 0.4379(3) 0.0399(10) Uani 1 1 d . . . . .
H7A H 0.798(4) 0.115(3) 0.450(3) 0.060 Uiso 1 1 d . U . . .
H7B H 0.902(4) 0.122(3) 0.461(3) 0.060 Uiso 1 1 d . U . . .
H7C H 0.869(4) 0.152(3) 0.388(3) 0.060 Uiso 1 1 d . U . . .
C8 C 0.8370(4) 0.3145(4) 0.4293(3) 0.0453(12) Uani 1 1 d . . . . .
H8A H 0.901(4) 0.294(4) 0.447(3) 0.068 Uiso 1 1 d . U . . .
H8B H 0.791(4) 0.374(4) 0.442(3) 0.068 Uiso 1 1 d . U . . .
H8C H 0.857(4) 0.315(4) 0.380(3) 0.068 Uiso 1 1 d . U . . .
C41 C 1.0445(3) -0.0882(3) 0.2965(2) 0.0386(10) Uani 1 1 d . . . . .
C44 C 1.1714(4) -0.1425(3) 0.2791(3) 0.0475(12) Uani 1 1 d . . . . .
H44A H 1.201(4) -0.141(4) 0.229(3) 0.071 Uiso 1 1 d . U . . .
H44B H 1.190(4) -0.209(4) 0.299(3) 0.071 Uiso 1 1 d . U . . .
H44C H 1.211(4) -0.122(4) 0.296(3) 0.071 Uiso 1 1 d . U . . .
C43 C 1.0018(4) -0.0919(4) 0.3731(3) 0.0510(14) Uani 1 1 d . . . . .
H43A H 1.024(4) -0.160(4) 0.394(3) 0.077 Uiso 1 1 d . U . . .
H43B H 0.928(5) -0.063(4) 0.383(3) 0.077 Uiso 1 1 d . U . . .
H43C H 1.031(5) -0.066(4) 0.393(3) 0.077 Uiso 1 1 d . U . . .
C45 C 1.1950(3) 0.0947(2) 0.3473(2) 0.0263(8) Uani 1 1 d . . . . .
C47 C 1.3113(4) 0.0158(3) 0.3275(3) 0.0419(11) Uani 1 1 d . . . . .
H47A H 1.313(4) -0.047(4) 0.354(3) 0.063 Uiso 1 1 d . U . . .
H47B H 1.367(4) 0.021(3) 0.342(3) 0.063 Uiso 1 1 d . U . . .
H47C H 1.331(4) 0.012(4) 0.277(3) 0.063 Uiso 1 1 d . U . . .
C46 C 1.1629(4) 0.0941(4) 0.4239(3) 0.0446(11) Uani 1 1 d . . . . .
H46A H 1.156(4) 0.035(4) 0.447(3) 0.067 Uiso 1 1 d . U . . .
H46B H 1.089(4) 0.145(4) 0.437(3) 0.067 Uiso 1 1 d . U . . .
H46C H 1.220(4) 0.100(4) 0.436(3) 0.067 Uiso 1 1 d . U . . .
C48 C 1.1915(4) 0.1931(3) 0.3106(3) 0.0429(12) Uani 1 1 d . . . . .
H48A H 1.236(4) 0.214(3) 0.324(3) 0.064 Uiso 1 1 d . U . . .
H48B H 1.114(4) 0.244(4) 0.322(3) 0.064 Uiso 1 1 d . U . . .
H48C H 1.209(4) 0.196(4) 0.264(3) 0.064 Uiso 1 1 d . U . . .
C49 C 1.2301(3) 0.0715(3) 0.1280(2) 0.0404(10) Uani 1 1 d . . . . .
C50 C 1.3387(5) -0.0149(5) 0.1106(3) 0.0619(16) Uani 1 1 d . . . . .
H50A H 1.389(5) -0.018(4) 0.139(3) 0.093 Uiso 1 1 d . U . . .
H50B H 1.372(5) -0.017(4) 0.063(3) 0.093 Uiso 1 1 d . U . . .
H50C H 1.329(5) -0.071(4) 0.121(3) 0.093 Uiso 1 1 d . U . . .
C52 C 1.1403(5) 0.0799(5) 0.0918(3) 0.0583(14) Uani 1 1 d . . . . .
H52A H 1.121(5) 0.020(4) 0.103(3) 0.087 Uiso 1 1 d . U . . .
H52B H 1.168(4) 0.084(4) 0.041(3) 0.087 Uiso 1 1 d . U . . .
H52C H 1.070(5) 0.133(4) 0.103(3) 0.087 Uiso 1 1 d . U . . .
H1 H 0.886(5) -0.091(4) 0.290(3) 0.087 Uiso 1 1 d . U . . .
H42A H 1.002(5) -0.192(4) 0.286(3) 0.087 Uiso 1 1 d . U . . .
H42B H 1.001(5) -0.124(4) 0.218(3) 0.087 Uiso 1 1 d . U . . .
H30A H 0.791(5) 0.179(4) -0.087(3) 0.087 Uiso 1 1 d . U . . .
H30B H 0.779(4) 0.275(4) -0.127(3) 0.087 Uiso 1 1 d . U . . .
H30C H 0.686(5) 0.268(4) -0.063(3) 0.087 Uiso 1 1 d . U . . .

loop_
_atom_site_aniso_label
_atom_site_aniso_U_11
_atom_site_aniso_U_22
_atom_site_aniso_U_33
_atom_site_aniso_U_23
_atom_site_aniso_U_13
_atom_site_aniso_U_12
U1 0.01819(6) 0.01541(6) 0.01879(6) -0.00018(4) -0.00424(4) -0.00854(4)
K1 0.0279(4) 0.0208(4) 0.0269(4) 0.0000(3) -0.0087(3) -0.0111(3)
K2 0.0406(5) 0.0374(5) 0.0233(4) -0.0027(3) 0.0019(3) -0.0241(4)
S1 0.0338(5) 0.0282(5) 0.0234(5) -0.0004(4) 0.0016(4) -0.0173(4)
Si4 0.0236(4) 0.0180(4) 0.0194(5) -0.0021(4) -0.0036(4) -0.0106(4)
Si2 0.0211(4) 0.0216(5) 0.0209(5) -0.0022(4) -0.0054(4) -0.0103(4)
Si1 0.0232(5) 0.0209(5) 0.0201(5) -0.0009(4) -0.0026(4) -0.0123(4)
Si3 0.0212(4) 0.0200(5) 0.0261(5) -0.0008(4) -0.0098(4) -0.0063(4)
O61 0.0299(13) 0.0196(12) 0.0265(14) -0.0042(10) -0.0048(10) -0.0121(11)
O62 0.0237(12) 0.0236(12) 0.0265(14) 0.0015(10) -0.0070(10) -0.0113(10)
O64 0.0338(13) 0.0217(12) 0.0256(14) -0.0067(10) -0.0007(10) -0.0157(11)
O63 0.0282(12) 0.0237(12) 0.0252(14) 0.0021(10) -0.0112(10) -0.0120(11)
O21 0.0275(12) 0.0311(13) 0.0257(14) -0.0011(11) -0.0104(10) -0.0171(11)
O22 0.0308(13) 0.0232(12) 0.0245(14) -0.0032(10) -0.0087(10) -0.0150(11)
O23 0.0241(12) 0.0291(13) 0.0223(13) -0.0024(10) -0.0062(10) -0.0103(11)
O24 0.0303(13) 0.0255(13) 0.0215(13) -0.0025(10) -0.0040(10) -0.0104(11)
O1 0.0255(12) 0.0216(12) 0.0238(13) -0.0031(10) -0.0006(10) -0.0126(10)
O2 0.0320(13) 0.0267(13) 0.0239(14) -0.0012(10) -0.0014(10) -0.0206(11)
O4 0.0233(12) 0.0265(13) 0.0284(14) -0.0051(11) -0.0066(10) -0.0089(11)
O3 0.0239(12) 0.0267(13) 0.0213(13) -0.0026(10) -0.0053(9) -0.0112(10)
O41 0.0232(12) 0.0248(13) 0.0252(14) 0.0011(10) -0.0079(10) -0.0047(10)
O42 0.0279(13) 0.0215(12) 0.0424(17) -0.0005(11) -0.0169(11) -0.0104(11)
O43 0.0254(12) 0.0257(13) 0.0269(14) -0.0009(10) -0.0108(10) -0.0122(11)
O44 0.0249(12) 0.0327(14) 0.0278(15) -0.0030(11) -0.0076(10) -0.0067(11)
C61 0.0304(19) 0.0265(18) 0.031(2) 0.0049(15) -0.0149(15) -0.0131(16)
C64 0.044(3) 0.044(3) 0.030(2) 0.011(2) -0.0104(19) -0.015(2)
C62 0.025(2) 0.043(3) 0.048(3) -0.007(2) -0.0057(18) -0.0035(19)
C63 0.071(4) 0.048(3) 0.083(5) 0.011(3) -0.051(3) -0.036(3)
C69 0.040(2) 0.0267(19) 0.033(2) -0.0140(16) -0.0020(17) -0.0141(17)
C72 0.054(3) 0.034(2) 0.061(3) -0.015(2) 0.001(2) -0.027(2)
C71 0.037(3) 0.036(3) 0.085(4) -0.032(3) 0.001(3) -0.008(2)
C70 0.097(5) 0.055(4) 0.036(3) -0.020(3) -0.022(3) -0.016(3)
C65 0.036(2) 0.0249(19) 0.031(2) -0.0005(16) -0.0158(16) -0.0097(16)
C66 0.033(2) 0.045(3) 0.048(3) -0.003(2) -0.015(2) -0.017(2)
C67 0.048(3) 0.032(2) 0.049(3) 0.004(2) -0.024(2) -0.007(2)
C68 0.051(3) 0.041(3) 0.041(3) -0.006(2) -0.025(2) -0.012(2)
C21 0.038(2) 0.0277(19) 0.032(2) -0.0080(16) -0.0069(16) -0.0195(17)
C24 0.061(3) 0.051(3) 0.044(3) -0.006(2) -0.020(2) -0.037(3)
C23 0.062(3) 0.039(2) 0.043(3) -0.004(2) -0.002(2) -0.038(2)
C22 0.053(3) 0.038(3) 0.056(3) -0.017(2) -0.001(2) -0.020(2)
C25 0.0270(18) 0.030(2) 0.028(2) -0.0022(16) -0.0033(15) -0.0088(16)
C27 0.029(2) 0.084(4) 0.043(3) -0.002(3) -0.014(2) 0.001(3)
C26 0.034(2) 0.039(2) 0.029(2) -0.0043(19) 0.0001(17) -0.008(2)
C28 0.061(3) 0.036(3) 0.076(4) -0.020(3) 0.016(3) -0.017(2)
C81 0.076(5) 0.112(6) 0.071(6) -0.017(6) -0.037(4) -0.052(6)
C82 0.066(6) 0.123(7) 0.063(6) -0.013(6) -0.015(6) -0.063(6)
C83 0.084(6) 0.123(8) 0.065(6) -0.020(6) -0.016(5) -0.062(6)
C84 0.093(8) 0.127(9) 0.079(8) -0.019(8) -0.037(7) -0.046(8)
C85 0.068(6) 0.132(8) 0.068(6) -0.015(7) -0.026(5) -0.044(6)
C86 0.061(6) 0.127(8) 0.068(7) -0.013(7) -0.024(6) -0.051(7)
C87 0.137(12) 0.084(10) 0.126(13) -0.011(10) -0.093(11) -0.041(10)
C5 0.0307(19) 0.035(2) 0.031(2) 0.0000(16) -0.0140(16) -0.0147(17)
C6 0.054(3) 0.050(3) 0.029(2) -0.002(2) -0.021(2) -0.016(2)
C42 0.080(4) 0.034(3) 0.117(6) -0.005(3) -0.059(4) -0.024(3)
C30 0.117(5) 0.096(5) 0.033(3) 0.007(3) -0.027(3) -0.073(5)
C51 0.048(3) 0.059(3) 0.042(3) 0.008(3) 0.000(2) -0.016(3)
C29 0.036(2) 0.036(2) 0.023(2) -0.0030(16) -0.0044(15) -0.0152(18)
C31 0.047(3) 0.037(2) 0.032(2) 0.0040(19) -0.0014(19) -0.020(2)
C32 0.042(3) 0.062(4) 0.062(4) 0.003(3) 0.019(3) 0.000(3)
C1 0.046(2) 0.037(2) 0.031(2) 0.0014(17) -0.0011(17) -0.032(2)
C2 0.077(4) 0.040(3) 0.055(3) -0.010(2) 0.015(3) -0.040(3)
C4 0.053(3) 0.073(4) 0.064(4) 0.006(3) -0.013(3) -0.049(3)
C3 0.055(3) 0.051(3) 0.037(3) -0.005(2) 0.009(2) -0.037(3)
C9 0.0277(18) 0.0294(19) 0.023(2) -0.0017(15) -0.0041(14) -0.0072(16)
C11 0.038(2) 0.043(3) 0.043(3) -0.002(2) -0.016(2) 0.000(2)
C10 0.038(2) 0.039(2) 0.031(2) -0.0101(19) 0.0009(18) -0.011(2)
C12 0.042(2) 0.027(2) 0.051(3) -0.003(2) -0.002(2) -0.017(2)
C7 0.034(2) 0.037(2) 0.047(3) -0.004(2) -0.013(2) -0.0088(19)
C8 0.038(3) 0.054(3) 0.054(3) -0.008(3) -0.012(2) -0.026(2)
C41 0.042(2) 0.0208(19) 0.059(3) 0.0035(18) -0.025(2) -0.0137(18)
C44 0.042(3) 0.024(2) 0.071(4) -0.007(2) -0.016(2) -0.004(2)
C43 0.050(3) 0.030(2) 0.063(4) 0.011(2) -0.011(2) -0.015(2)
C45 0.0251(17) 0.0244(18) 0.035(2) -0.0028(15) -0.0129(15) -0.0109(15)
C47 0.027(2) 0.041(2) 0.061(3) -0.008(2) -0.021(2) -0.0070(19)
C46 0.041(2) 0.061(3) 0.041(3) -0.004(2) -0.020(2) -0.022(2)
C48 0.053(3) 0.032(2) 0.057(3) 0.007(2) -0.031(2) -0.023(2)
C49 0.033(2) 0.052(3) 0.027(2) -0.0090(19) -0.0057(17) -0.006(2)
C50 0.042(3) 0.066(4) 0.054(4) -0.028(3) -0.001(2) 0.007(3)
C52 0.048(3) 0.077(4) 0.040(3) -0.023(3) -0.018(2) -0.002(3)

_geom_special_details            
; 
 All esds (except the esd in the dihedral angle between two l.s. planes) 
 are estimated using the full covariance matrix.  The cell esds are taken 
 into account individually in the estimation of esds in distances, angles 
 and torsion angles; correlations between esds in cell parameters are only 
 used when they are defined by crystal symmetry.  An approximate (isotropic) 
 treatment of cell esds is used for estimating esds involving l.s. planes. 
;

loop_
_geom_bond_atom_site_label_1
_geom_bond_atom_site_label_2
_geom_bond_distance
_geom_bond_site_symmetry_2
_geom_bond_publ_flag
U1 O41 2.208(2) . ?
U1 O61 2.216(2) . ?
U1 O21 2.219(2) . ?
U1 O1 2.239(2) . ?
U1 S1 2.5440(8) . ?
U1 K1 3.5800(7) . ?
K1 O2 2.665(3) . ?
K1 O42 2.672(2) . ?
K1 O22 2.677(3) . ?
K1 O21 2.799(2) . ?
K1 O1 2.804(2) . ?
K1 O41 3.129(2) . ?
K1 Si2 3.4047(12) . ?
K1 Si1 3.4178(13) . ?
K1 Si3 3.5867(11) . ?
K1 H1 2.82(6) . ?
K2 O63 2.727(3) . ?
K2 O62 2.779(3) . ?
K2 S1 3.0455(12) 2_765 ?
K2 S1 3.0962(12) . ?
K2 Si4 3.3711(12) . ?
K2 K2 3.8649(18) 2_765 ?
K2 H2A 2.93(5) . ?
K2 H2B 2.97(5) . ?
S1 K2 3.0455(12) 2_765 ?
Si4 O61 1.590(2) . ?
Si4 O64 1.614(3) . ?
Si4 O63 1.641(2) . ?
Si4 O62 1.646(2) . ?
Si2 O21 1.588(2) . ?
Si2 O24 1.614(3) . ?
Si2 O23 1.621(3) . ?
Si2 O22 1.651(2) . ?
Si1 O1 1.587(2) . ?
Si1 O4 1.618(3) . ?
Si1 O3 1.622(3) . ?
Si1 O2 1.653(2) . ?
Si3 O41 1.593(2) . ?
Si3 O44 1.618(3) . ?
Si3 O43 1.622(3) . ?
Si3 O42 1.653(2) . ?
O62 C61 1.441(4) . ?
O64 C69 1.449(4) . ?
O63 C65 1.447(4) . ?
O22 C21 1.456(4) . ?
O23 C25 1.433(4) . ?
O24 C29 1.436(4) . ?
O2 C1 1.451(4) . ?
O4 C9 1.436(4) . ?
O3 C5 1.442(4) . ?
O42 C41 1.449(4) . ?
O43 C45 1.445(4) . ?
O44 C49 1.432(5) . ?
C61 C62 1.507(6) . ?
C61 C63 1.516(6) . ?
C61 C64 1.518(5) . ?
C64 H64A 0.88(5) . ?
C64 H64B 0.95(5) . ?
C64 H64C 1.04(5) . ?
C62 H62A 0.96(5) . ?
C62 H2A 1.01(5) . ?
C62 H62B 0.98(5) . ?
C63 H63A 0.85(6) . ?
C63 H63B 0.89(6) . ?
C63 H63C 0.95(6) . ?
C69 C70 1.494(7) . ?
C69 C71 1.505(6) . ?
C69 C72 1.522(5) . ?
C72 H72A 0.96(5) . ?
C72 H72B 1.03(6) . ?
C72 H72C 0.92(5) . ?
C71 H71A 0.98(6) . ?
C71 H71B 0.96(5) . ?
C71 H71C 1.02(6) . ?
C70 H70A 0.76(6) . ?
C70 H70B 0.97(6) . ?
C70 H70C 1.17(6) . ?
C65 C68 1.506(6) . ?
C65 C66 1.517(6) . ?
C65 C67 1.519(5) . ?
C66 H66A 0.87(5) . ?
C66 H66B 1.02(5) . ?
C66 H66C 0.95(5) . ?
C67 H67A 0.91(5) . ?
C67 H67B 0.94(5) . ?
C67 H67C 0.99(6) . ?
C68 H68A 0.91(5) . ?
C68 H2B 0.94(5) . ?
C68 H68B 0.96(5) . ?
C21 C22 1.506(6) . ?
C21 C24 1.507(6) . ?
C21 C23 1.522(5) . ?
C24 H24A 0.98(5) . ?
C24 H24B 0.93(5) . ?
C24 H24C 0.95(5) . ?
C23 H23A 1.02(5) . ?
C23 H23B 0.98(5) . ?
C23 H23C 0.98(5) . ?
C22 H22A 1.02(6) . ?
C22 H22B 0.94(5) . ?
C22 H22C 0.95(5) . ?
C25 C28 1.512(6) . ?
C25 C27 1.513(6) . ?
C25 C26 1.514(5) . ?
C27 H27A 0.81(6) . ?
C27 H27B 1.00(6) . ?
C27 H27C 1.02(6) . ?
C26 H26A 0.84(5) . ?
C26 H26B 0.95(5) . ?
C26 H26C 0.85(5) . ?
C28 H28A 0.9800 . ?
C28 H28B 0.9800 . ?
C28 H28C 0.9800 . ?
C81 C82 1.3900 . ?
C81 C86 1.3900 . ?
C81 C87 1.442(13) . ?
C82 C83 1.3900 . ?
C82 H82 0.9500 . ?
C83 C84 1.3900 . ?
C83 H83 0.9500 . ?
C84 C85 1.3900 . ?
C84 H84 0.9500 . ?
C85 C86 1.3900 . ?
C85 H85 0.9500 . ?
C86 H86 0.9500 . ?
C87 H87A 0.9800 . ?
C87 H87B 0.9800 . ?
C87 H87C 0.9800 . ?
C5 C7 1.509(6) . ?
C5 C6 1.516(6) . ?
C5 C8 1.519(5) . ?
C6 H6A 0.98(5) . ?
C6 H6B 0.94(5) . ?
C6 H6C 0.89(5) . ?
C42 C41 1.527(6) . ?
C42 H1 1.21(6) . ?
C42 H42A 0.93(6) . ?
C42 H42B 0.90(6) . ?
C30 C29 1.502(7) . ?
C30 H30A 0.95(6) . ?
C30 H30B 0.97(6) . ?
C30 H30C 0.89(6) . ?
C51 C49 1.528(7) . ?
C51 H51A 0.96(6) . ?
C51 H51B 0.91(6) . ?
C51 H51C 1.08(6) . ?
C29 C31 1.507(6) . ?
C29 C32 1.513(6) . ?
C31 H31A 0.93(5) . ?
C31 H31B 1.00(5) . ?
C31 H31C 0.97(5) . ?
C32 H32A 0.95(7) . ?
C32 H32B 0.91(7) . ?
C32 H32C 0.90(7) . ?
C1 C3 1.500(6) . ?
C1 C4 1.520(7) . ?
C1 C2 1.522(6) . ?
C2 H2C 1.04(6) . ?
C2 H2D 0.93(5) . ?
C2 H2E 0.93(6) . ?
C4 H4A 0.80(6) . ?
C4 H4B 0.99(5) . ?
C4 H4C 1.01(6) . ?
C3 H3A 0.99(5) . ?
C3 H3B 1.03(5) . ?
C3 H3C 0.89(5) . ?
C9 C12 1.516(5) . ?
C9 C11 1.518(6) . ?
C9 C10 1.520(6) . ?
C11 H11A 0.99(5) . ?
C11 H11B 0.94(5) . ?
C11 H11C 1.03(5) . ?
C10 H10A 0.87(4) . ?
C10 H10B 0.84(5) . ?
C10 H10C 1.02(5) . ?
C12 H12A 0.92(5) . ?
C12 H12B 0.92(5) . ?
C12 H12C 0.97(5) . ?
C7 H7A 0.87(4) . ?
C7 H7B 0.95(5) . ?
C7 H7C 0.98(5) . ?
C8 H8A 0.92(5) . ?
C8 H8B 0.92(5) . ?
C8 H8C 0.97(6) . ?
C41 C43 1.505(7) . ?
C41 C44 1.512(6) . ?
C44 H44A 0.98(6) . ?
C44 H44B 0.95(5) . ?
C44 H44C 0.89(5) . ?
C43 H43A 0.98(5) . ?
C43 H43B 0.88(5) . ?
C43 H43C 0.87(5) . ?
C45 C46 1.501(6) . ?
C45 C48 1.511(5) . ?
C45 C47 1.526(6) . ?
C47 H47A 0.99(5) . ?
C47 H47B 0.92(5) . ?
C47 H47C 1.00(5) . ?
C46 H46A 0.94(5) . ?
C46 H46B 0.98(5) . ?
C46 H46C 0.90(5) . ?
C48 H48A 0.89(5) . ?
C48 H48B 1.00(5) . ?
C48 H48C 0.90(5) . ?
C49 C52 1.511(6) . ?
C49 C50 1.515(7) . ?
C50 H50A 0.97(6) . ?
C50 H50B 0.94(6) . ?
C50 H50C 0.89(6) . ?
C52 H52A 1.02(5) . ?
C52 H52B 0.99(6) . ?
C52 H52C 0.96(6) . ?

loop_
_geom_angle_atom_site_label_1
_geom_angle_atom_site_label_2
_geom_angle_atom_site_label_3
_geom_angle
_geom_angle_site_symmetry_1
_geom_angle_site_symmetry_3
_geom_angle_publ_flag
O41 U1 O61 125.97(9) . . ?
O41 U1 O21 99.78(9) . . ?
O61 U1 O21 132.12(9) . . ?
O41 U1 O1 84.98(8) . . ?
O61 U1 O1 87.42(8) . . ?
O21 U1 O1 82.90(8) . . ?
O41 U1 S1 98.00(6) . . ?
O61 U1 S1 92.07(6) . . ?
O21 U1 S1 95.01(6) . . ?
O1 U1 S1 176.64(6) . . ?
O41 U1 K1 60.03(6) . . ?
O61 U1 K1 138.95(6) . . ?
O21 U1 K1 51.44(6) . . ?
O1 U1 K1 51.56(6) . . ?
S1 U1 K1 128.77(3) . . ?
O2 K1 O42 123.38(8) . . ?
O2 K1 O22 108.33(8) . . ?
O42 K1 O22 127.82(8) . . ?
O2 K1 O21 104.24(8) . . ?
O42 K1 O21 112.04(7) . . ?
O22 K1 O21 55.81(7) . . ?
O2 K1 O1 55.54(6) . . ?
O42 K1 O1 105.36(7) . . ?
O22 K1 O1 109.28(7) . . ?
O21 K1 O1 63.55(7) . . ?
O2 K1 O41 109.04(7) . . ?
O42 K1 O41 51.93(6) . . ?
O22 K1 O41 119.07(7) . . ?
O21 K1 O41 69.39(6) . . ?
O1 K1 O41 60.53(6) . . ?
O2 K1 Si2 110.19(6) . . ?
O42 K1 Si2 122.21(6) . . ?
O22 K1 Si2 28.41(5) . . ?
O21 K1 Si2 27.51(5) . . ?
O1 K1 Si2 86.86(5) . . ?
O41 K1 Si2 93.17(5) . . ?
O2 K1 Si1 28.21(5) . . ?
O42 K1 Si1 116.43(6) . . ?
O22 K1 Si1 112.27(6) . . ?
O21 K1 Si1 83.81(6) . . ?
O1 K1 Si1 27.35(4) . . ?
O41 K1 Si1 83.82(5) . . ?
Si2 K1 Si1 100.07(3) . . ?
O2 K1 U1 93.89(5) . . ?
O42 K1 U1 89.29(5) . . ?
O22 K1 U1 94.11(5) . . ?
O21 K1 U1 38.30(5) . . ?
O1 K1 U1 38.71(4) . . ?
O41 K1 U1 37.68(4) . . ?
Si2 K1 U1 65.753(19) . . ?
Si1 K1 U1 65.925(19) . . ?
O2 K1 Si3 117.60(6) . . ?
O42 K1 Si3 25.70(5) . . ?
O22 K1 Si3 129.44(6) . . ?
O21 K1 Si3 91.97(5) . . ?
O1 K1 Si3 82.17(5) . . ?
O41 K1 Si3 26.33(4) . . ?
Si2 K1 Si3 110.69(3) . . ?
Si1 K1 Si3 99.68(3) . . ?
U1 K1 Si3 63.948(19) . . ?
O2 K1 H1 107.7(12) . . ?
O42 K1 H1 57.6(11) . . ?
O22 K1 H1 102.5(11) . . ?
O21 K1 H1 146.0(12) . . ?
O1 K1 H1 147.4(12) . . ?
O41 K1 H1 109.6(11) . . ?
Si2 K1 H1 125.6(12) . . ?
Si1 K1 H1 130.2(12) . . ?
U1 K1 H1 146.6(11) . . ?
Si3 K1 H1 83.3(11) . . ?
O63 K2 O62 53.26(7) . . ?
O63 K2 S1 123.95(6) . 2_765 ?
O62 K2 S1 167.26(6) . 2_765 ?
O63 K2 S1 91.92(5) . . ?
O62 K2 S1 90.65(5) . . ?
S1 K2 S1 102.01(3) 2_765 . ?
O63 K2 Si4 28.83(5) . . ?
O62 K2 Si4 29.06(5) . . ?
S1 K2 Si4 152.05(4) 2_765 . ?
S1 K2 Si4 79.65(3) . . ?
O63 K2 K2 117.83(6) . 2_765 ?
O62 K2 K2 141.05(6) . 2_765 ?
S1 K2 K2 51.59(3) 2_765 2_765 ?
S1 K2 K2 50.42(3) . 2_765 ?
Si4 K2 K2 123.52(3) . 2_765 ?
O63 K2 H2A 106.6(9) . . ?
O62 K2 H2A 53.7(10) . . ?
S1 K2 H2A 128.8(9) 2_765 . ?
S1 K2 H2A 82.6(9) . . ?
Si4 K2 H2A 79.1(9) . . ?
K2 K2 H2A 113.0(10) 2_765 . ?
O63 K2 H2B 56.1(10) . . ?
O62 K2 H2B 108.7(10) . . ?
S1 K2 H2B 71.8(10) 2_765 . ?
S1 K2 H2B 83.6(9) . . ?
Si4 K2 H2B 80.8(10) . . ?
K2 K2 H2B 70.4(10) 2_765 . ?
H2A K2 H2B 157.4(13) . . ?
U1 S1 K2 151.91(4) . 2_765 ?
U1 S1 K2 114.88(4) . . ?
K2 S1 K2 77.99(3) 2_765 . ?
O61 Si4 O64 108.33(12) . . ?
O61 Si4 O63 114.24(13) . . ?
O64 Si4 O63 111.20(13) . . ?
O61 Si4 O62 113.54(13) . . ?
O64 Si4 O62 112.01(13) . . ?
O63 Si4 O62 97.29(12) . . ?
O61 Si4 K2 100.23(10) . . ?
O64 Si4 K2 151.41(8) . . ?
O63 Si4 K2 53.23(9) . . ?
O62 Si4 K2 55.08(9) . . ?
O21 Si2 O24 115.60(13) . . ?
O21 Si2 O23 114.22(14) . . ?
O24 Si2 O23 105.74(13) . . ?
O21 Si2 O22 104.77(13) . . ?
O24 Si2 O22 105.17(13) . . ?
O23 Si2 O22 111.02(12) . . ?
O21 Si2 K1 54.51(9) . . ?
O24 Si2 K1 120.14(10) . . ?
O23 Si2 K1 133.18(10) . . ?
O22 Si2 K1 50.51(9) . . ?
O1 Si1 O4 115.45(13) . . ?
O1 Si1 O3 114.63(12) . . ?
O4 Si1 O3 105.75(13) . . ?
O1 Si1 O2 103.88(13) . . ?
O4 Si1 O2 106.21(12) . . ?
O3 Si1 O2 110.64(13) . . ?
O1 Si1 K1 54.26(9) . . ?
O4 Si1 K1 126.96(10) . . ?
O3 Si1 K1 126.27(10) . . ?
O2 Si1 K1 49.68(9) . . ?
O41 Si3 O44 115.35(13) . . ?
O41 Si3 O43 115.50(14) . . ?
O44 Si3 O43 105.03(13) . . ?
O41 Si3 O42 104.83(12) . . ?
O44 Si3 O42 111.16(14) . . ?
O43 Si3 O42 104.54(13) . . ?
O41 Si3 K1 60.61(8) . . ?
O44 Si3 K1 133.79(11) . . ?
O43 Si3 K1 118.12(9) . . ?
O42 Si3 K1 44.50(9) . . ?
Si4 O61 U1 152.80(14) . . ?
C61 O62 Si4 131.2(2) . . ?
C61 O62 K2 118.1(2) . . ?
Si4 O62 K2 95.86(11) . . ?
C69 O64 Si4 135.5(2) . . ?
C65 O63 Si4 132.0(2) . . ?
C65 O63 K2 117.2(2) . . ?
Si4 O63 K2 97.93(11) . . ?
Si2 O21 U1 170.65(14) . . ?
Si2 O21 K1 97.98(10) . . ?
U1 O21 K1 90.26(8) . . ?
C21 O22 Si2 129.8(2) . . ?
C21 O22 K1 127.1(2) . . ?
Si2 O22 K1 101.08(10) . . ?
C25 O23 Si2 131.0(2) . . ?
C29 O24 Si2 133.2(2) . . ?
Si1 O1 U1 169.33(15) . . ?
Si1 O1 K1 98.38(10) . . ?
U1 O1 K1 89.73(8) . . ?
C1 O2 Si1 129.2(2) . . ?
C1 O2 K1 128.6(2) . . ?
Si1 O2 K1 102.10(10) . . ?
C9 O4 Si1 131.5(2) . . ?
C5 O3 Si1 131.0(2) . . ?
Si3 O41 U1 173.32(16) . . ?
Si3 O41 K1 93.06(10) . . ?
U1 O41 K1 82.30(7) . . ?
C41 O42 Si3 130.4(2) . . ?
C41 O42 K1 117.36(19) . . ?
Si3 O42 K1 109.79(12) . . ?
C45 O43 Si3 131.0(2) . . ?
C49 O44 Si3 136.2(2) . . ?
O62 C61 C62 107.7(3) . . ?
O62 C61 C63 106.8(3) . . ?
C62 C61 C63 110.2(4) . . ?
O62 C61 C64 112.0(3) . . ?
C62 C61 C64 110.0(4) . . ?
C63 C61 C64 110.1(4) . . ?
C61 C64 H64A 113(3) . . ?
C61 C64 H64B 115(3) . . ?
H64A C64 H64B 114(4) . . ?
C61 C64 H64C 112(3) . . ?
H64A C64 H64C 106(4) . . ?
H64B C64 H64C 97(4) . . ?
C61 C62 H62A 109(3) . . ?
C61 C62 H2A 107(3) . . ?
H62A C62 H2A 104(4) . . ?
C61 C62 H62B 114(3) . . ?
H62A C62 H62B 110(4) . . ?
H2A C62 H62B 113(4) . . ?
C61 C63 H63A 113(4) . . ?
C61 C63 H63B 105(4) . . ?
H63A C63 H63B 115(6) . . ?
C61 C63 H63C 111(3) . . ?
H63A C63 H63C 99(5) . . ?
H63B C63 H63C 114(5) . . ?
O64 C69 C70 107.4(4) . . ?
O64 C69 C71 107.8(3) . . ?
C70 C69 C71 110.5(4) . . ?
O64 C69 C72 111.2(3) . . ?
C70 C69 C72 111.3(4) . . ?
C71 C69 C72 108.6(4) . . ?
C69 C72 H72A 108(3) . . ?
C69 C72 H72B 109(3) . . ?
H72A C72 H72B 113(4) . . ?
C69 C72 H72C 111(3) . . ?
H72A C72 H72C 100(4) . . ?
H72B C72 H72C 116(4) . . ?
C69 C71 H71A 113(3) . . ?
C69 C71 H71B 109(3) . . ?
H71A C71 H71B 110(4) . . ?
C69 C71 H71C 112(3) . . ?
H71A C71 H71C 106(4) . . ?
H71B C71 H71C 108(4) . . ?
C69 C70 H70A 117(5) . . ?
C69 C70 H70B 105(4) . . ?
H70A C70 H70B 105(6) . . ?
C69 C70 H70C 114(3) . . ?
H70A C70 H70C 99(6) . . ?
H70B C70 H70C 117(5) . . ?
O63 C65 C68 108.0(3) . . ?
O63 C65 C66 111.6(3) . . ?
C68 C65 C66 110.6(4) . . ?
O63 C65 C67 106.1(3) . . ?
C68 C65 C67 110.3(4) . . ?
C66 C65 C67 110.2(4) . . ?
C65 C66 H66A 113(3) . . ?
C65 C66 H66B 110(3) . . ?
H66A C66 H66B 116(4) . . ?
C65 C66 H66C 116(3) . . ?
H66A C66 H66C 102(4) . . ?
H66B C66 H66C 99(4) . . ?
C65 C67 H67A 114(3) . . ?
C65 C67 H67B 108(3) . . ?
H67A C67 H67B 108(4) . . ?
C65 C67 H67C 109(3) . . ?
H67A C67 H67C 105(4) . . ?
H67B C67 H67C 112(4) . . ?
C65 C68 H68A 113(3) . . ?
C65 C68 H2B 116(3) . . ?
H68A C68 H2B 108(4) . . ?
C65 C68 H68B 106(3) . . ?
H68A C68 H68B 112(4) . . ?
H2B C68 H68B 102(4) . . ?
O22 C21 C22 107.0(3) . . ?
O22 C21 C24 112.2(3) . . ?
C22 C21 C24 111.5(4) . . ?
O22 C21 C23 105.2(3) . . ?
C22 C21 C23 110.9(4) . . ?
C24 C21 C23 109.8(4) . . ?
C21 C24 H24A 114(3) . . ?
C21 C24 H24B 114(3) . . ?
H24A C24 H24B 99(4) . . ?
C21 C24 H24C 113(3) . . ?
H24A C24 H24C 109(4) . . ?
H24B C24 H24C 107(4) . . ?
C21 C23 H23A 111(3) . . ?
C21 C23 H23B 114(3) . . ?
H23A C23 H23B 107(4) . . ?
C21 C23 H23C 111(3) . . ?
H23A C23 H23C 105(4) . . ?
H23B C23 H23C 109(4) . . ?
C21 C22 H22A 110(3) . . ?
C21 C22 H22B 111(3) . . ?
H22A C22 H22B 106(4) . . ?
C21 C22 H22C 113(3) . . ?
H22A C22 H22C 111(4) . . ?
H22B C22 H22C 105(4) . . ?
O23 C25 C28 108.6(3) . . ?
O23 C25 C27 104.7(4) . . ?
C28 C25 C27 111.7(4) . . ?
O23 C25 C26 111.9(3) . . ?
C28 C25 C26 110.0(4) . . ?
C27 C25 C26 109.8(3) . . ?
C25 C27 H27A 109(4) . . ?
C25 C27 H27B 107(3) . . ?
H27A C27 H27B 108(5) . . ?
C25 C27 H27C 118(3) . . ?
H27A C27 H27C 102(6) . . ?
H27B C27 H27C 113(4) . . ?
C25 C26 H26A 111(4) . . ?
C25 C26 H26B 112(3) . . ?
H26A C26 H26B 107(4) . . ?
C25 C26 H26C 111(3) . . ?
H26A C26 H26C 110(5) . . ?
H26B C26 H26C 106(4) . . ?
C25 C28 H28A 109.5 . . ?
C25 C28 H28B 109.5 . . ?
H28A C28 H28B 109.5 . . ?
C25 C28 H28C 109.5 . . ?
H28A C28 H28C 109.5 . . ?
H28B C28 H28C 109.5 . . ?
C82 C81 C86 120.0 . . ?
C82 C81 C87 118.9(10) . . ?
C86 C81 C87 121.0(10) . . ?
C83 C82 C81 120.0 . . ?
C83 C82 H82 120.0 . . ?
C81 C82 H82 120.0 . . ?
C82 C83 C84 120.0 . . ?
C82 C83 H83 120.0 . . ?
C84 C83 H83 120.0 . . ?
C83 C84 C85 120.0 . . ?
C83 C84 H84 120.0 . . ?
C85 C84 H84 120.0 . . ?
C86 C85 C84 120.0 . . ?
C86 C85 H85 120.0 . . ?
C84 C85 H85 120.0 . . ?
C85 C86 C81 120.0 . . ?
C85 C86 H86 120.0 . . ?
C81 C86 H86 120.0 . . ?
C81 C87 H87A 109.5 . . ?
C81 C87 H87B 109.5 . . ?
H87A C87 H87B 109.5 . . ?
C81 C87 H87C 109.5 . . ?
H87A C87 H87C 109.5 . . ?
H87B C87 H87C 109.5 . . ?
O3 C5 C7 110.6(3) . . ?
O3 C5 C6 105.5(3) . . ?
C7 C5 C6 111.7(4) . . ?
O3 C5 C8 107.4(3) . . ?
C7 C5 C8 110.8(4) . . ?
C6 C5 C8 110.6(4) . . ?
C5 C6 H6A 111(3) . . ?
C5 C6 H6B 113(3) . . ?
H6A C6 H6B 105(4) . . ?
C5 C6 H6C 108(3) . . ?
H6A C6 H6C 109(4) . . ?
H6B C6 H6C 111(4) . . ?
C41 C42 H1 104(3) . . ?
C41 C42 H42A 104(3) . . ?
H1 C42 H42A 101(4) . . ?
C41 C42 H42B 116(4) . . ?
H1 C42 H42B 116(5) . . ?
H42A C42 H42B 114(5) . . ?
C29 C30 H30A 105(4) . . ?
C29 C30 H30B 112(3) . . ?
H30A C30 H30B 101(5) . . ?
C29 C30 H30C 110(4) . . ?
H30A C30 H30C 114(5) . . ?
H30B C30 H30C 114(5) . . ?
C49 C51 H51A 109(3) . . ?
C49 C51 H51B 110(4) . . ?
H51A C51 H51B 105(5) . . ?
C49 C51 H51C 109(3) . . ?
H51A C51 H51C 112(5) . . ?
H51B C51 H51C 111(4) . . ?
O24 C29 C30 108.1(3) . . ?
O24 C29 C31 111.2(3) . . ?
C30 C29 C31 110.2(4) . . ?
O24 C29 C32 105.4(3) . . ?
C30 C29 C32 112.5(5) . . ?
C31 C29 C32 109.4(4) . . ?
C29 C31 H31A 111(3) . . ?
C29 C31 H31B 112(3) . . ?
H31A C31 H31B 105(4) . . ?
C29 C31 H31C 111(3) . . ?
H31A C31 H31C 106(4) . . ?
H31B C31 H31C 112(4) . . ?
C29 C32 H32A 108(4) . . ?
C29 C32 H32B 106(4) . . ?
H32A C32 H32B 101(6) . . ?
C29 C32 H32C 110(5) . . ?
H32A C32 H32C 121(6) . . ?
H32B C32 H32C 111(6) . . ?
O2 C1 C3 111.8(3) . . ?
O2 C1 C4 108.3(3) . . ?
C3 C1 C4 111.8(4) . . ?
O2 C1 C2 104.8(3) . . ?
C3 C1 C2 109.7(4) . . ?
C4 C1 C2 110.3(4) . . ?
C1 C2 H2C 115(3) . . ?
C1 C2 H2D 113(3) . . ?
H2C C2 H2D 101(4) . . ?
C1 C2 H2E 117(4) . . ?
H2C C2 H2E 91(4) . . ?
H2D C2 H2E 117(5) . . ?
C1 C4 H4A 113(4) . . ?
C1 C4 H4B 108(3) . . ?
H4A C4 H4B 107(5) . . ?
C1 C4 H4C 107(3) . . ?
H4A C4 H4C 108(6) . . ?
H4B C4 H4C 114(4) . . ?
C1 C3 H3A 108(3) . . ?
C1 C3 H3B 111(3) . . ?
H3A C3 H3B 114(4) . . ?
C1 C3 H3C 112(4) . . ?
H3A C3 H3C 111(4) . . ?
H3B C3 H3C 101(4) . . ?
O4 C9 C12 111.0(3) . . ?
O4 C9 C11 105.4(3) . . ?
C12 C9 C11 110.5(4) . . ?
O4 C9 C10 108.1(3) . . ?
C12 C9 C10 110.8(4) . . ?
C11 C9 C10 111.0(3) . . ?
C9 C11 H11A 112(3) . . ?
C9 C11 H11B 109(3) . . ?
H11A C11 H11B 106(4) . . ?
C9 C11 H11C 111(3) . . ?
H11A C11 H11C 111(4) . . ?
H11B C11 H11C 106(4) . . ?
C9 C10 H10A 110(3) . . ?
C9 C10 H10B 111(3) . . ?
H10A C10 H10B 109(4) . . ?
C9 C10 H10C 114(3) . . ?
H10A C10 H10C 107(4) . . ?
H10B C10 H10C 105(4) . . ?
C9 C12 H12A 110(3) . . ?
C9 C12 H12B 108(3) . . ?
H12A C12 H12B 107(4) . . ?
C9 C12 H12C 110(3) . . ?
H12A C12 H12C 112(4) . . ?
H12B C12 H12C 108(4) . . ?
C5 C7 H7A 110(3) . . ?
C5 C7 H7B 106(3) . . ?
H7A C7 H7B 112(4) . . ?
C5 C7 H7C 111(3) . . ?
H7A C7 H7C 109(4) . . ?
H7B C7 H7C 109(4) . . ?
C5 C8 H8A 112(3) . . ?
C5 C8 H8B 107(3) . . ?
H8A C8 H8B 107(4) . . ?
C5 C8 H8C 107(3) . . ?
H8A C8 H8C 110(4) . . ?
H8B C8 H8C 113(4) . . ?
O42 C41 C43 108.2(4) . . ?
O42 C41 C44 111.2(3) . . ?
C43 C41 C44 111.4(4) . . ?
O42 C41 C42 104.8(3) . . ?
C43 C41 C42 111.2(4) . . ?
C44 C41 C42 109.8(4) . . ?
C41 C44 H44A 113(3) . . ?
C41 C44 H44B 109(3) . . ?
H44A C44 H44B 108(4) . . ?
C41 C44 H44C 114(4) . . ?
H44A C44 H44C 107(4) . . ?
H44B C44 H44C 105(4) . . ?
C41 C43 H43A 109(3) . . ?
C41 C43 H43B 112(4) . . ?
H43A C43 H43B 109(4) . . ?
C41 C43 H43C 114(4) . . ?
H43A C43 H43C 106(5) . . ?
H43B C43 H43C 108(5) . . ?
O43 C45 C46 105.6(3) . . ?
O43 C45 C48 109.5(3) . . ?
C46 C45 C48 111.0(4) . . ?
O43 C45 C47 108.6(3) . . ?
C46 C45 C47 110.6(4) . . ?
C48 C45 C47 111.2(4) . . ?
C45 C47 H47A 110(3) . . ?
C45 C47 H47B 113(3) . . ?
H47A C47 H47B 100(4) . . ?
C45 C47 H47C 111(3) . . ?
H47A C47 H47C 110(4) . . ?
H47B C47 H47C 112(4) . . ?
C45 C46 H46A 112(3) . . ?
C45 C46 H46B 111(3) . . ?
H46A C46 H46B 106(4) . . ?
C45 C46 H46C 106(3) . . ?
H46A C46 H46C 109(4) . . ?
H46B C46 H46C 115(4) . . ?
C45 C48 H48A 113(3) . . ?
C45 C48 H48B 111(3) . . ?
H48A C48 H48B 103(4) . . ?
C45 C48 H48C 113(3) . . ?
H48A C48 H48C 109(4) . . ?
H48B C48 H48C 107(4) . . ?
O44 C49 C52 111.1(4) . . ?
O44 C49 C50 105.5(4) . . ?
C52 C49 C50 111.5(5) . . ?
O44 C49 C51 107.7(4) . . ?
C52 C49 C51 110.3(4) . . ?
C50 C49 C51 110.5(4) . . ?
C49 C50 H50A 106(4) . . ?
C49 C50 H50B 116(4) . . ?
H50A C50 H50B 114(5) . . ?
C49 C50 H50C 113(4) . . ?
H50A C50 H50C 107(5) . . ?
H50B C50 H50C 100(5) . . ?
C49 C52 H52A 114(3) . . ?
C49 C52 H52B 111(3) . . ?
H52A C52 H52B 102(5) . . ?
C49 C52 H52C 113(4) . . ?
H52A C52 H52C 106(4) . . ?
H52B C52 H52C 110(5) . . ?

_refine_diff_density_max         2.712
_refine_diff_density_min         -2.218
_refine_diff_density_rms         0.131

_shelxl_version_number           2013-4

_shelx_res_file                  
; 
TITL CF solution in P-1 
CELL 0.71073 13.262224 15.37152 20.376187 76.5301 74.2704 65.0935 
ZERR 2 0.000663 0.000643 0.000995 0.0039 0.0043 0.0044 
LATT 1 
  
SFAC C H K O S Si U 
UNIT 103 224 4 32 2 8 2 
SIMU 0.01 0.02 1.7 C86 C83 C82 C84 C81 C85 C87 
  
L.S. 5 
PLAN  50 
SIZE 0.6 0.7 0.8 
TEMP -123 
FREE K1 C42 
FREE K2 C62 
FREE K2 C68 
FREE K2 C31 
BOND $H 
fmap 2 
acta 
SHEL 999 0.7 
REM <HKL>C:/Users/JP154903/structure/2014/andrez/ja294/struct/ja294.hkl</HKL> 
  
WGHT    0.023300 
FVAR       2.65388 
U1    7    0.852165    0.327885    0.198748    11.00000    0.01819    0.01541 = 
         0.01879   -0.00018   -0.00424   -0.00854 
PART 1 
K1    3    0.794954    0.111739    0.256393    11.00000    0.02789    0.02078 = 
         0.02693    0.00003   -0.00868   -0.01105 
K2    3    0.982159    0.574674    0.069628    11.00000    0.04062    0.03743 = 
         0.02333   -0.00269    0.00192   -0.02406 
PART 0 
S1    5    0.971841    0.373013    0.086205    11.00000    0.03380    0.02817 = 
         0.02337   -0.00044    0.00161   -0.01729 
SI4   6    0.805392    0.574018    0.223676    11.00000    0.02363    0.01801 = 
         0.01940   -0.00213   -0.00360   -0.01056 
SI2   6    0.715631    0.234147    0.104662    11.00000    0.02111    0.02158 = 
         0.02092   -0.00216   -0.00543   -0.01033 
SI1   6    0.641524    0.288399    0.360252    11.00000    0.02323    0.02091 = 
         0.02009   -0.00086   -0.00256   -0.01230 
SI3   6    1.076000    0.088182    0.255783    11.00000    0.02120    0.01999 = 
         0.02612   -0.00079   -0.00979   -0.00632 
O61   4    0.798418    0.471260    0.231384    11.00000    0.02989    0.01962 = 
         0.02653   -0.00419   -0.00478   -0.01206 
O62   4    0.935656    0.568577    0.211670    11.00000    0.02375    0.02362 = 
         0.02645    0.00145   -0.00704   -0.01127 
O64   4    0.724868    0.625461    0.290179    11.00000    0.03383    0.02174 = 
         0.02564   -0.00674   -0.00067   -0.01567 
O63   4    0.773787    0.644577    0.152033    11.00000    0.02823    0.02365 = 
         0.02523    0.00213   -0.01117   -0.01203 
O21   4    0.768091    0.268167    0.150596    11.00000    0.02750    0.03115 = 
         0.02572   -0.00106   -0.01037   -0.01712 
O22   4    0.698405    0.135824    0.150403    11.00000    0.03079    0.02320 = 
         0.02454   -0.00322   -0.00875   -0.01502 
O23   4    0.597077    0.314491    0.085216    11.00000    0.02410    0.02910 = 
         0.02231   -0.00242   -0.00619   -0.01026 
O24   4    0.796642    0.200441    0.032656    11.00000    0.03030    0.02547 = 
         0.02153   -0.00250   -0.00395   -0.01042 
O1    4    0.737919    0.292877    0.294928    11.00000    0.02550    0.02162 = 
         0.02384   -0.00312   -0.00059   -0.01262 
O2    4    0.631672    0.184268    0.361774    11.00000    0.03198    0.02666 = 
         0.02386   -0.00118   -0.00136   -0.02057 
O4    4    0.516783    0.371135    0.355970    11.00000    0.02334    0.02652 = 
         0.02841   -0.00513   -0.00659   -0.00894 
O3    4    0.667798    0.292858    0.432387    11.00000    0.02387    0.02672 = 
         0.02135   -0.00262   -0.00534   -0.01115 
O41   4    0.984305    0.192135    0.235026    11.00000    0.02318    0.02476 = 
         0.02521    0.00114   -0.00794   -0.00474 
O42   4    1.012225    0.012426    0.266229    11.00000    0.02790    0.02155 = 
         0.04238   -0.00046   -0.01687   -0.01035 
O43   4    1.111110    0.072588    0.329220    11.00000    0.02538    0.02569 = 
         0.02693   -0.00089   -0.01077   -0.01222 
O44   4    1.194902    0.055889    0.201153    11.00000    0.02491    0.03269 = 
         0.02782   -0.00297   -0.00761   -0.00668 
C61   1    1.025953    0.509031    0.248386    11.00000    0.03041    0.02648 = 
         0.03132    0.00493   -0.01488   -0.01313 
C64   1    0.983878    0.458684    0.317050    11.00000    0.04421    0.04441 = 
         0.03017    0.01106   -0.01042   -0.01486 
H64A  2    0.963289    0.413612    0.312428    11.00000   -1.50000 
H64B  2    0.930063    0.501361    0.348789    11.00000   -1.50000 
H64C  2    1.046667    0.423880    0.346218    11.00000   -1.50000 
C62   1    1.113280    0.435055    0.203502    11.00000    0.02459    0.04296 = 
         0.04793   -0.00650   -0.00570   -0.00354 
H62A  2    1.176449    0.397658    0.225888    11.00000   -1.50000 
H2A   2    1.144715    0.472024    0.161217    11.00000   -1.50000 
H62B  2    1.085211    0.392000    0.192350    11.00000   -1.50000 
C63   1    1.076267    0.575312    0.259546    11.00000    0.07051    0.04818 = 
         0.08341    0.01055   -0.05104   -0.03580 
H63A  2    1.033210    0.611787    0.289743    11.00000   -1.50000 
H63B  2    1.093111    0.605814    0.217738    11.00000   -1.50000 
H63C  2    1.139142    0.539605    0.281541    11.00000   -1.50000 
C69   1    0.700224    0.714034    0.315922    11.00000    0.03975    0.02666 = 
         0.03318   -0.01402   -0.00199   -0.01414 
C72   1    0.765606    0.772414    0.267240    11.00000    0.05409    0.03377 = 
         0.06085   -0.01533    0.00089   -0.02714 
H72A  2    0.749701    0.828160    0.287606    11.00000   -1.50000 
H72B  2    0.742260    0.790019    0.219853    11.00000   -1.50000 
H72C  2    0.842095    0.741073    0.267126    11.00000   -1.50000 
C71   1    0.575361    0.773483    0.321084    11.00000    0.03716    0.03587 = 
         0.08550   -0.03218    0.00093   -0.00796 
H71A  2    0.550519    0.832588    0.341573    11.00000   -1.50000 
H71B  2    0.534230    0.734167    0.348233    11.00000   -1.50000 
H71C  2    0.553748    0.795217    0.273796    11.00000   -1.50000 
C70   1    0.730415    0.686216    0.385446    11.00000    0.09728    0.05457 = 
         0.03590   -0.02019   -0.02221   -0.01551 
H70A  2    0.793314    0.660462    0.386676    11.00000   -1.50000 
H70B  2    0.697162    0.639687    0.409548    11.00000   -1.50000 
H70C  2    0.708986    0.752261    0.413452    11.00000   -1.50000 
C65   1    0.675976    0.676832    0.120753    11.00000    0.03584    0.02490 = 
         0.03098   -0.00047   -0.01580   -0.00966 
C66   1    0.578865    0.654657    0.170476    11.00000    0.03304    0.04548 = 
         0.04800   -0.00300   -0.01547   -0.01693 
H66A  2    0.599224    0.593920    0.188646    11.00000   -1.50000 
H66B  2    0.509723    0.682223    0.148178    11.00000   -1.50000 
H66C  2    0.547078    0.687180    0.209734    11.00000   -1.50000 
C67   1    0.641528    0.785437    0.100247    11.00000    0.04812    0.03230 = 
         0.04913    0.00385   -0.02357   -0.00740 
H67A  2    0.584551    0.813466    0.076432    11.00000   -1.50000 
H67B  2    0.704728    0.797232    0.072786    11.00000   -1.50000 
H67C  2    0.612121    0.816804    0.142664    11.00000   -1.50000 
C68   1    0.711715    0.627152    0.057935    11.00000    0.05136    0.04050 = 
         0.04059   -0.00645   -0.02457   -0.01235 
H68A  2    0.739381    0.561179    0.068083    11.00000   -1.50000 
H2B   2    0.765119    0.643785    0.022078    11.00000   -1.50000 
H68B  2    0.646571    0.651540    0.037156    11.00000   -1.50000 
C21   1    0.669458    0.065227    0.130833    11.00000    0.03833    0.02767 = 
         0.03247   -0.00797   -0.00695   -0.01949 
C24   1    0.599588    0.109028    0.075508    11.00000    0.06098    0.05097 = 
         0.04426   -0.00558   -0.02046   -0.03726 
H24A  2    0.581025    0.062427    0.060614    11.00000   -1.50000 
H24B  2    0.638375    0.129274    0.033239    11.00000   -1.50000 
H24C  2    0.531807    0.163050    0.088117    11.00000   -1.50000 
C23   1    0.600875    0.030024    0.196173    11.00000    0.06201    0.03903 = 
         0.04320   -0.00413   -0.00182   -0.03771 
H23A  2    0.526215    0.084662    0.211908    11.00000   -1.50000 
H23B  2    0.640604    0.003579    0.234729    11.00000   -1.50000 
H23C  2    0.579046   -0.019369    0.187867    11.00000   -1.50000 
C22   1    0.779392   -0.015759    0.107732    11.00000    0.05318    0.03793 = 
         0.05612   -0.01750   -0.00093   -0.02022 
H22A  2    0.825514   -0.043761    0.145802    11.00000   -1.50000 
H22B  2    0.824142    0.007335    0.069635    11.00000   -1.50000 
H22C  2    0.769547   -0.065160    0.092756    11.00000   -1.50000 
C25   1    0.498904    0.377064    0.126357    11.00000    0.02699    0.03016 = 
         0.02831   -0.00224   -0.00335   -0.00877 
C27   1    0.403390    0.402618    0.089306    11.00000    0.02883    0.08385 = 
         0.04274   -0.00157   -0.01418    0.00079 
H27A  2    0.420158    0.425314    0.049918    11.00000   -1.50000 
H27B  2    0.335855    0.454477    0.112608    11.00000   -1.50000 
H27C  2    0.384436    0.347737    0.083170    11.00000   -1.50000 
C26   1    0.472348    0.327021    0.198410    11.00000    0.03424    0.03931 = 
         0.02873   -0.00429    0.00013   -0.00848 
H26A  2    0.458089    0.279336    0.197559    11.00000   -1.50000 
H26B  2    0.407789    0.369122    0.225830    11.00000   -1.50000 
H26C  2    0.526512    0.309641    0.219161    11.00000   -1.50000 
PART 2 
C28   1    0.519275    0.465565    0.129486    11.00000    0.06118    0.03639 = 
         0.07592   -0.02036    0.01616   -0.01670 
AFIX 137 
H28A  2    0.581351    0.446351    0.153867    11.00000   -1.50000 
H28B  2    0.450216    0.511683    0.153969    11.00000   -1.50000 
H28C  2    0.539459    0.496011    0.082649    11.00000   -1.50000 
AFIX  66 
  
PART 0 
PART -1 
C81   1   -0.020141    0.551061    0.495857    10.50000    0.07647    0.11227 = 
         0.07091   -0.01695   -0.03694   -0.05175 
C82   1   -0.089199    0.502405    0.534656    10.50000    0.06553    0.12252 = 
         0.06278   -0.01328   -0.01490   -0.06293 
AFIX  43 
H82   2   -0.163886    0.537708    0.557137    10.50000   -1.20000 
AFIX  65 
C83   1   -0.048978    0.402096    0.540561    10.50000    0.08438    0.12287 = 
         0.06528   -0.02049   -0.01593   -0.06206 
AFIX  43 
H83   2   -0.096177    0.368843    0.567078    10.50000   -1.20000 
AFIX  65 
C84   1    0.060300    0.350443    0.507667    10.50000    0.09350    0.12704 = 
         0.07905   -0.01857   -0.03705   -0.04587 
AFIX  43 
H84   2    0.087789    0.281886    0.511704    10.50000   -1.20000 
AFIX  65 
C85   1    0.129359    0.399097    0.468868    10.50000    0.06791    0.13208 = 
         0.06845   -0.01488   -0.02600   -0.04427 
AFIX  43 
H85   2    0.204046    0.363794    0.446387    10.50000   -1.20000 
AFIX  65 
C86   1    0.089140    0.499406    0.462963    10.50000    0.06070    0.12743 = 
         0.06772   -0.01277   -0.02354   -0.05113 
AFIX  43 
H86   2    0.136338    0.532660    0.436445    10.50000   -1.20000 
AFIX   0 
C87   1   -0.062239    0.654791    0.492714    10.50000    0.13660    0.08377 = 
         0.12577   -0.01118   -0.09287   -0.04123 
AFIX 137 
H87A  2   -0.066166    0.685166    0.445029    10.50000   -1.50000 
H87B  2   -0.011071    0.671887    0.509331    10.50000   -1.50000 
H87C  2   -0.138084    0.677803    0.521647    10.50000   -1.50000 
AFIX   0 
  
PART 0 
C5    1    0.771470    0.248884    0.458585    11.00000    0.03072    0.03483 = 
         0.03068   -0.00002   -0.01402   -0.01465 
C6    1    0.735031    0.245482    0.536092    11.00000    0.05429    0.05024 = 
         0.02909   -0.00183   -0.02071   -0.01597 
H6A   2    0.687084    0.310213    0.549144    11.00000   -1.50000 
H6B   2    0.796595    0.223726    0.558516    11.00000   -1.50000 
H6C   2    0.695720    0.207216    0.551429    11.00000   -1.50000 
C42   1    0.985154   -0.128895    0.264159    11.00000    0.07962    0.03383 = 
         0.11691   -0.00513   -0.05854   -0.02399 
C30   1    0.759632    0.245170   -0.080869    11.00000    0.11719    0.09641 = 
         0.03311    0.00711   -0.02659   -0.07337 
C51   1    1.253063    0.164610    0.109666    11.00000    0.04773    0.05905 = 
         0.04154    0.00750    0.00049   -0.01638 
H51A  2    1.182868    0.218993    0.117073    11.00000   -1.50000 
H51B  2    1.281525    0.174281    0.064108    11.00000   -1.50000 
H51C  2    1.311191    0.160113    0.139861    11.00000   -1.50000 
C29   1    0.824036    0.252457   -0.033433    11.00000    0.03563    0.03607 = 
         0.02283   -0.00298   -0.00437   -0.01519 
PART 2 
C31   1    0.793821    0.357079   -0.028355    11.00000    0.04709    0.03663 = 
         0.03228    0.00395   -0.00137   -0.02027 
H31A  2    0.715436    0.389366   -0.016481    11.00000   -1.50000 
H31B  2    0.816368    0.392684   -0.073688    11.00000   -1.50000 
H31C  2    0.824979    0.363174    0.007500    11.00000   -1.50000 
PART 0 
C32   1    0.951065    0.203592   -0.056160    11.00000    0.04249    0.06186 = 
         0.06210    0.00259    0.01867   -0.00029 
H32A  2    0.970392    0.227617   -0.103036    11.00000   -1.50000 
H32B  2    0.964312    0.141410   -0.059459    11.00000   -1.50000 
H32C  2    0.986398    0.204817   -0.024583    11.00000   -1.50000 
C1    1    0.549646    0.145447    0.405456    11.00000    0.04575    0.03742 = 
         0.03133    0.00144   -0.00111   -0.03232 
C2    1    0.606303    0.036908    0.402640    11.00000    0.07748    0.03961 = 
         0.05541   -0.01027    0.01550   -0.03979 
H2C   2    0.629633    0.017012    0.353469    11.00000   -1.50000 
H2D   2    0.557807    0.004555    0.424930    11.00000   -1.50000 
H2E   2    0.680823    0.006332    0.408382    11.00000   -1.50000 
C4    1    0.443691    0.188665    0.374549    11.00000    0.05321    0.07297 = 
         0.06430    0.00596   -0.01337   -0.04919 
H4A   2    0.412956    0.245841    0.373604    11.00000   -1.50000 
H4B   2    0.388924    0.160542    0.403870    11.00000   -1.50000 
H4C   2    0.468437    0.173425    0.325941    11.00000   -1.50000 
C3    1    0.523695    0.164381    0.478353    11.00000    0.05502    0.05056 = 
         0.03710   -0.00526    0.00890   -0.03744 
H3A   2    0.595146    0.133737    0.495905    11.00000   -1.50000 
H3B   2    0.460363    0.142144    0.507492    11.00000   -1.50000 
H3C   2    0.491868    0.227290    0.481714    11.00000   -1.50000 
C9    1    0.462050    0.466070    0.376604    11.00000    0.02765    0.02936 = 
         0.02311   -0.00166   -0.00410   -0.00724 
C11   1    0.370857    0.521732    0.333890    11.00000    0.03841    0.04344 = 
         0.04318   -0.00197   -0.01577   -0.00021 
H11A  2    0.403290    0.533798    0.284153    11.00000   -1.50000 
H11B  2    0.327288    0.583003    0.348430    11.00000   -1.50000 
H11C  2    0.315558    0.487828    0.341284    11.00000   -1.50000 
C10   1    0.410046    0.455805    0.452867    11.00000    0.03848    0.03867 = 
         0.03063   -0.01009    0.00089   -0.01058 
H10A  2    0.362087    0.427557    0.460365    11.00000   -1.50000 
H10B  2    0.376491    0.509973    0.466641    11.00000   -1.50000 
H10C  2    0.467241    0.416313    0.483816    11.00000   -1.50000 
C12   1    0.545582    0.514860    0.362532    11.00000    0.04158    0.02730 = 
         0.05113   -0.00299   -0.00245   -0.01748 
H12A  2    0.597102    0.484140    0.391281    11.00000   -1.50000 
H12B  2    0.506011    0.577170    0.372169    11.00000   -1.50000 
H12C  2    0.582030    0.516889    0.314311    11.00000   -1.50000 
C7    1    0.840084    0.149027    0.437949    11.00000    0.03383    0.03661 = 
         0.04661   -0.00367   -0.01308   -0.00877 
H7A   2    0.797983    0.114660    0.449966    11.00000   -1.50000 
H7B   2    0.902379    0.121956    0.460910    11.00000   -1.50000 
H7C   2    0.868611    0.152320    0.388248    11.00000   -1.50000 
C8    1    0.837028    0.314516    0.429293    11.00000    0.03837    0.05449 = 
         0.05405   -0.00829   -0.01186   -0.02610 
H8A   2    0.901227    0.294044    0.446959    11.00000   -1.50000 
H8B   2    0.791007    0.374488    0.442022    11.00000   -1.50000 
H8C   2    0.856725    0.315159    0.379836    11.00000   -1.50000 
C41   1    1.044485   -0.088248    0.296497    11.00000    0.04230    0.02076 = 
         0.05930    0.00353   -0.02498   -0.01375 
C44   1    1.171432   -0.142539    0.279127    11.00000    0.04217    0.02382 = 
         0.07054   -0.00694   -0.01591   -0.00387 
H44A  2    1.201416   -0.140567    0.229373    11.00000   -1.50000 
H44B  2    1.189850   -0.208559    0.298789    11.00000   -1.50000 
H44C  2    1.211260   -0.121932    0.296126    11.00000   -1.50000 
C43   1    1.001786   -0.091908    0.373052    11.00000    0.05044    0.03034 = 
         0.06252    0.01072   -0.01065   -0.01525 
H43A  2    1.023528   -0.159959    0.393779    11.00000   -1.50000 
H43B  2    0.927795   -0.063076    0.383259    11.00000   -1.50000 
H43C  2    1.030608   -0.066154    0.393156    11.00000   -1.50000 
C45   1    1.194967    0.094683    0.347313    11.00000    0.02511    0.02439 = 
         0.03484   -0.00276   -0.01292   -0.01090 
C47   1    1.311291    0.015844    0.327468    11.00000    0.02699    0.04065 = 
         0.06077   -0.00841   -0.02116   -0.00700 
H47A  2    1.313217   -0.047240    0.353635    11.00000   -1.50000 
H47B  2    1.367463    0.021405    0.342277    11.00000   -1.50000 
H47C  2    1.330716    0.012374    0.276728    11.00000   -1.50000 
C46   1    1.162869    0.094122    0.423916    11.00000    0.04086    0.06145 = 
         0.04055   -0.00431   -0.02013   -0.02205 
H46A  2    1.156062    0.035431    0.446962    11.00000   -1.50000 
H46B  2    1.088538    0.144806    0.436646    11.00000   -1.50000 
H46C  2    1.220305    0.099794    0.435979    11.00000   -1.50000 
C48   1    1.191500    0.193127    0.310631    11.00000    0.05275    0.03153 = 
         0.05740    0.00735   -0.03103   -0.02303 
H48A  2    1.235685    0.213673    0.323916    11.00000   -1.50000 
H48B  2    1.114200    0.244164    0.322134    11.00000   -1.50000 
H48C  2    1.209478    0.195574    0.264389    11.00000   -1.50000 
C49   1    1.230137    0.071528    0.127954    11.00000    0.03263    0.05242 = 
         0.02663   -0.00901   -0.00569   -0.00555 
C50   1    1.338717   -0.014902    0.110645    11.00000    0.04175    0.06570 = 
         0.05441   -0.02815   -0.00110    0.00746 
H50A  2    1.388985   -0.018408    0.138996    11.00000   -1.50000 
H50B  2    1.371733   -0.017209    0.063477    11.00000   -1.50000 
H50C  2    1.329140   -0.070666    0.121283    11.00000   -1.50000 
C52   1    1.140294    0.079883    0.091795    11.00000    0.04849    0.07677 = 
         0.04021   -0.02277   -0.01787   -0.00174 
H52A  2    1.120707    0.019888    0.102840    11.00000   -1.50000 
H52B  2    1.168063    0.084076    0.041383    11.00000   -1.50000 
H52C  2    1.069834    0.133093    0.102878    11.00000   -1.50000 
H1    2    0.885897   -0.091018    0.290038    11.00000   -1.50000 
H42A  2    1.002238   -0.192470    0.286196    11.00000   -1.50000 
H42B  2    1.001040   -0.123671    0.217832    11.00000   -1.50000 
H30A  2    0.791303    0.179025   -0.087021    11.00000   -1.50000 
H30B  2    0.778704    0.274961   -0.127311    11.00000   -1.50000 
H30C  2    0.685946    0.267503   -0.062781    11.00000   -1.50000 
HKLF 4 
  
REM  CF solution in P-1 
REM R1 =  0.0449 for   17658 Fo > 4sig(Fo)  and  0.0637 for all   21655 data 
REM   1017 parameters refined using     42 restraints 
  
END 
  
WGHT      0.0234      0.0000 
  
REM Highest difference peak  2.712,  deepest hole -2.218,  1-sigma level  0.131 
Q1    1   0.8759  0.3052  0.1583  11.00000  0.05    2.71 
Q2    1   0.8304  0.3397  0.2387  11.00000  0.05    2.67 
Q3    1   0.8368  0.2999  0.2093  11.00000  0.05    1.31 
Q4    1   0.4428  0.0123  0.4066  11.00000  0.05    1.19 
Q5    1   0.9199  0.3082  0.2132  11.00000  0.05    0.84 
Q6    1   0.9203  0.2791  0.1969  11.00000  0.05    0.83 
Q7    1   0.9059  0.5475  0.1422  11.00000  0.05    0.77 
Q8    1   0.9022  0.3218  0.1117  11.00000  0.05    0.72 
Q9    1   0.8145  0.3283  0.2810  11.00000  0.05    0.69 
Q10   1   0.8419  0.0784  0.2185  11.00000  0.05    0.66 
Q11   1   0.7424  0.2027  0.0698  11.00000  0.05    0.65 
Q12   1   0.7741  0.2312  0.0597  11.00000  0.05    0.64 
Q13   1   0.9030  0.0861  0.1748  11.00000  0.05    0.63 
Q14   1   0.6427  0.3034  0.4022  11.00000  0.05    0.62 
Q15   1   0.7561  0.3753  0.2702  11.00000  0.05    0.61 
Q16   1   0.6983  0.3137  0.2181  11.00000  0.05    0.60 
Q17   1   0.7409  0.6285  0.2418  11.00000  0.05    0.59 
Q18   1   0.7879  0.5985  0.2615  11.00000  0.05    0.59 
Q19   1   0.9179  0.2971  0.1184  11.00000  0.05    0.59 
Q20   1   0.8588  0.3626  0.1202  11.00000  0.05    0.57 
Q21   1  -0.0003  0.3675  0.5354  11.00000  0.05    0.57 
Q22   1   0.9561  0.6159  0.0983  11.00000  0.05    0.55 
Q23   1   0.7515  0.2568  0.4971  11.00000  0.05    0.55 
Q24   1   0.8188  0.3912  0.2694  11.00000  0.05    0.55 
Q25   1   1.0050  0.3510  0.0497  11.00000  0.05    0.55 
Q26   1   0.6866  0.2785  0.3930  11.00000  0.05    0.54 
Q27   1   0.9440  0.2723  0.1265  11.00000  0.05    0.53 
Q28   1   0.9200  0.3444  0.0977  11.00000  0.05    0.53 
Q29   1   1.4422  0.0167  0.3223  11.00000  0.05    0.53 
Q30   1   1.0655  0.1026  0.2996  11.00000  0.05    0.52 
Q31   1   0.5024  0.4541  0.0537  11.00000  0.05    0.51 
Q32   1   0.6363  0.0226  0.3683  11.00000  0.05    0.51 
Q33   1   0.9825  0.3697  0.0435  11.00000  0.05    0.51 
Q34   1   0.8542  0.2765  0.2626  11.00000  0.05    0.50 
Q35   1   0.7436  0.4452  0.2701  11.00000  0.05    0.50 
Q36   1   0.6595  0.2704  0.0907  11.00000  0.05    0.50 
Q37   1   1.0219  0.5347  0.0393  11.00000  0.05    0.50 
Q38   1   0.9929  0.4179  0.2910  11.00000  0.05    0.50 
Q39   1   0.9549  0.3835  0.1297  11.00000  0.05    0.49 
Q40   1   0.9968  0.5655  0.0263  11.00000  0.05    0.49 
Q41   1   0.9430  0.0273  0.2903  11.00000  0.05    0.49 
Q42   1   0.7562  0.4837  0.1961  11.00000  0.05    0.48 
Q43   1   1.1371  0.0574  0.2887  11.00000  0.05    0.48 
Q44   1   0.8830  0.2649  0.1317  11.00000  0.05    0.48 
Q45   1   0.6351  0.1284  0.2766  11.00000  0.05    0.48 
Q46   1   0.4078  0.0161  0.4542  11.00000  0.05    0.48 
Q47   1   0.7831  0.2410  0.1128  11.00000  0.05    0.48 
Q48   1   0.4241  0.0630  0.4348  11.00000  0.05    0.48 
Q49   1   0.9368  0.1912  0.3214  11.00000  0.05    0.47 
Q50   1   0.5802  0.0230  0.0914  11.00000  0.05    0.47 
;
_shelx_res_checksum              85169
####################################################################### 
# 
# This file contains crystal structure data downloaded from the 
# Cambridge Structural Database (CSD) hosted by the Cambridge 
# Crystallographic Data Centre (CCDC).
# 
# Full information about CCDC data access policies and citation 
# guidelines are available at http://www.ccdc.cam.ac.uk/access/V1 
# 
# Audit and citation data items may have been added by the CCDC. 
# Please retain this information to preserve the provenance of 
# this file and to allow appropriate attribution of the data. 
# 
#######################################################################

data_2
_database_code_depnum_ccdc_archive 'CCDC 1447983'
_audit_update_record             
;
2016-01-18 deposited with the CCDC.
2016-04-11 downloaded from the CCDC.
;

_audit_creation_method           SHELXL-2013
_chemical_name_systematic        
; 
 ? 
;
_chemical_name_common            ?
_chemical_melting_point          ?
_chemical_formula_moiety         ?
_chemical_formula_sum            'C122 H256 K4 O38 S2 Si8 U2'
_chemical_formula_weight         3252.55

loop_
_atom_type_symbol
_atom_type_description
_atom_type_scat_dispersion_real
_atom_type_scat_dispersion_imag
_atom_type_scat_source
C C 0.0033 0.0016 'International Tables Vol C Tables 4.2.6.8 and 6.1.1.4'
H H 0.0000 0.0000 'International Tables Vol C Tables 4.2.6.8 and 6.1.1.4'
K K 0.2009 0.2494 'International Tables Vol C Tables 4.2.6.8 and 6.1.1.4'
O O 0.0106 0.0060 'International Tables Vol C Tables 4.2.6.8 and 6.1.1.4'
S S 0.1246 0.1234 'International Tables Vol C Tables 4.2.6.8 and 6.1.1.4'
Si Si 0.0817 0.0704 'International Tables Vol C Tables 4.2.6.8 and 6.1.1.4'
U U -9.6767 9.6646 'International Tables Vol C Tables 4.2.6.8 and 6.1.1.4'

_space_group_crystal_system      monoclinic
_space_group_IT_number           14
_space_group_name_H-M_alt        'P 21/n'
_space_group_name_Hall           '-P 2yn'

_shelx_space_group_comment       
; 
The symmetry employed for this shelxl refinement is uniquely defined 
by the following loop, which should always be used as a source of 
symmetry information in preference to the above space-group names. 
They are only intended as comments. 
;

loop_
_space_group_symop_operation_xyz
'x, y, z'
'-x+1/2, y+1/2, -z+1/2'
'-x, -y, -z'
'x-1/2, -y-1/2, z-1/2'

_cell_length_a                   16.3304(14)
_cell_length_b                   26.8000(19)
_cell_length_c                   18.8582(15)
_cell_angle_alpha                90
_cell_angle_beta                 91.476(9)
_cell_angle_gamma                90
_cell_volume                     8250.6(11)
_cell_formula_units_Z            2
_cell_measurement_temperature    150(2)
_cell_measurement_reflns_used    2365
_cell_measurement_theta_min      3.0720
_cell_measurement_theta_max      19.7910

_exptl_crystal_description       plate
_exptl_crystal_colour            'translucent pale green'
_exptl_crystal_density_meas      ?
_exptl_crystal_density_method    ?
_exptl_crystal_density_diffrn    1.309
_exptl_crystal_F_000             3392
_exptl_transmission_factor_min   ?
_exptl_transmission_factor_max   ?
_exptl_crystal_size_max          0.216
_exptl_crystal_size_mid          0.095
_exptl_crystal_size_min          0.020
_exptl_absorpt_coefficient_mu    2.209
_shelx_estimated_absorpt_T_min   0.647
_shelx_estimated_absorpt_T_max   0.957
_exptl_absorpt_correction_type   multi-scan
_exptl_absorpt_correction_T_min  0.97729
_exptl_absorpt_correction_T_max  1.00000
_exptl_absorpt_process_details   
;
CrysAlisPro, Agilent Technologies,
Version 1.171.37.31 (release 14-01-2014 CrysAlis171 .NET)
(compiled Jan 14 2014,18:38:05)
Empirical absorption correction using spherical harmonics,
 implemented in SCALE3 ABSPACK scaling algorithm.
Empirical absorption correction using spherical harmonics,
 implemented in SCALE3 ABSPACK scaling algorithm.
;

_exptl_special_details           
; 
 ? 
;

_diffrn_ambient_temperature      150(2)
_diffrn_radiation_wavelength     0.71073
_diffrn_radiation_type           MoK\a
_diffrn_source                   'Enhance (Mo) X-ray Source'
_diffrn_measurement_device_type  'Xcalibur, Sapphire3'
_diffrn_measurement_method       '\w scans'
_diffrn_detector_area_resol_mean 15.9653
_diffrn_reflns_number            37944
_diffrn_reflns_av_unetI/netI     0.2296
_diffrn_reflns_av_R_equivalents  0.1343
_diffrn_reflns_limit_h_min       -20
_diffrn_reflns_limit_h_max       19
_diffrn_reflns_limit_k_min       -18
_diffrn_reflns_limit_k_max       33
_diffrn_reflns_limit_l_min       -16
_diffrn_reflns_limit_l_max       23
_diffrn_reflns_theta_min         3.093
_diffrn_reflns_theta_max         26.372
_diffrn_reflns_theta_full        25.242
_diffrn_measured_fraction_theta_max 0.998
_diffrn_measured_fraction_theta_full 0.998
_diffrn_reflns_Laue_measured_fraction_max 0.998
_diffrn_reflns_Laue_measured_fraction_full 0.998
_diffrn_reflns_point_group_measured_fraction_max 0.998
_diffrn_reflns_point_group_measured_fraction_full 0.998
_reflns_number_total             16850
_reflns_number_gt                9046
_reflns_threshold_expression     'I > 2\s(I)'
_reflns_Friedel_coverage         0.000
_reflns_Friedel_fraction_max     .
_reflns_Friedel_fraction_full    .

_reflns_special_details          
; 
 Reflections were merged by SHELXL according to the crystal 
 class for the calculation of statistics and refinement. 
  
 _reflns_Friedel_fraction is defined as the number of unique 
 Friedel pairs measured divided by the number that would be 
 possible theoretically, ignoring centric projections and 
 systematic absences. 
;

_computing_data_collection       
;
Agilent Technologies, (2013), CrysAlisPro Software system, 
version 1.171.37.31, Agilent Technologies UK Ltd, Oxford, UK
;
_diffrn_measurement_details      
;
#__ type_ start__ end____ width___ exp.time_
  1 omega  -25.00   67.00   1.0000  120.0000
omega____ theta____ kappa____ phi______ frames
    -       25.2489  -99.0000 -120.0000 92

#__ type_ start__ end____ width___ exp.time_
  2 omega   -5.00   95.00   1.0000  120.0000
omega____ theta____ kappa____ phi______ frames
    -       25.2489   77.0000   30.0000 100

#__ type_ start__ end____ width___ exp.time_
  3 omega  -97.00  -38.00   1.0000  120.0000
omega____ theta____ kappa____ phi______ frames
    -      -26.9676  -77.0000    0.0000 59

;
_computing_cell_refinement       
;
Agilent Technologies, (2013), CrysAlisPro Software system, 
version 1.171. 36.28, Agilent Technologies UK Ltd, Oxford, UK
;
_computing_data_reduction        
;
Agilent Technologies, (2013), CrysAlisPro Software system, 
version 1.171. 36.28, Agilent Technologies UK Ltd, Oxford, UK
;
_computing_structure_solution    
;
SUPERFLIP program (Palatinus, L. & Chapuis, G. J. Appl. Cryst., 2007,
 40, 786-790)
;
_computing_structure_refinement  
;
OLEX2: a complete structure solution, refinement and analysis program 
(O. V. Dolomanov, L. J. Bourhis, R. J. Gildea, J. A. K. Howard and 
H. Puschmann. J. Appl. Cryst. 2009, 42, 339-34).
;
_computing_molecular_graphics    
;
Mercury 3.1 New software for searching the Cambridge Structural Database 
and visualizing crystal structures (I.J. Bruno, J.C. Cole, P.R. Edgington, 
M. Kessler, C.F. Macrae, P. McCabe, J. Pearson, R. Taylor, 
Acta Cryst., 2002, B58, 389-397)
;
_computing_publication_material  'SHELXL-2013 (Sheldrick, 2013)'


_refine_special_details          
; 
 ? 
;
_refine_ls_structure_factor_coef Fsqd
_refine_ls_matrix_type           full
_refine_ls_weighting_scheme      calc
_refine_ls_weighting_details     'w=1/[\s^2^(Fo^2^)] where P=(Fo^2^+2Fc^2^)/3'
_atom_sites_solution_primary     ?
_atom_sites_solution_secondary   ?
_atom_sites_solution_hydrogens   geom
_refine_ls_hydrogen_treatment    constr
_refine_ls_extinction_method     none
_refine_ls_extinction_coef       .
_refine_ls_number_reflns         16850
_refine_ls_number_parameters     870
_refine_ls_number_restraints     66
_refine_ls_R_factor_all          0.1642
_refine_ls_R_factor_gt           0.0778
_refine_ls_wR_factor_ref         0.1282
_refine_ls_wR_factor_gt          0.1000
_refine_ls_goodness_of_fit_ref   0.931
_refine_ls_restrained_S_all      0.930
_refine_ls_shift/su_max          0.001
_refine_ls_shift/su_mean         0.000

loop_
_atom_site_label
_atom_site_type_symbol
_atom_site_fract_x
_atom_site_fract_y
_atom_site_fract_z
_atom_site_U_iso_or_equiv
_atom_site_adp_type
_atom_site_occupancy
_atom_site_site_symmetry_order
_atom_site_calc_flag
_atom_site_refinement_flags_posn
_atom_site_refinement_flags_adp
_atom_site_refinement_flags_occupancy
_atom_site_disorder_assembly
_atom_site_disorder_group
U1 U 0.72819(2) 0.39053(2) 0.76747(2) 0.01962(9) Uani 1 1 d . . . . .
K1 K 0.92089(13) 0.33720(7) 0.72581(11) 0.0272(5) Uani 1 1 d . . . . .
K2 K 0.50676(14) 0.47441(7) 0.89097(11) 0.0340(6) Uani 1 1 d . . . . .
S1 S 0.68606(16) 0.43469(8) 0.87964(13) 0.0297(6) Uani 1 1 d . . . . .
Si1 Si 0.78129(17) 0.32947(9) 0.59020(14) 0.0260(6) Uani 1 1 d . . . . .
Si2 Si 0.92419(18) 0.46505(9) 0.75867(15) 0.0290(7) Uani 1 1 d . . . . .
Si3 Si 0.82253(18) 0.27859(9) 0.86252(14) 0.0270(7) Uani 1 1 d . . . . .
Si4 Si 0.51302(17) 0.41934(9) 0.72044(13) 0.0228(6) Uani 1 1 d . . . . .
O1 O 0.7633(4) 0.3510(2) 0.6671(3) 0.0270(16) Uani 1 1 d . . . . .
O2 O 0.8782(4) 0.31169(19) 0.5938(3) 0.0261(16) Uani 1 1 d . . . . .
O3 O 0.7768(4) 0.3697(2) 0.5255(3) 0.0283(16) Uani 1 1 d . . . . .
O4 O 0.7221(4) 0.2835(2) 0.5641(3) 0.0281(16) Uani 1 1 d . . . . .
O21 O 0.8416(4) 0.4342(2) 0.7504(3) 0.0293(16) Uani 1 1 d . . . . .
O22 O 0.9978(4) 0.4232(2) 0.7510(4) 0.0358(18) Uani 1 1 d . . . . .
O23 O 0.9339(4) 0.5090(2) 0.6994(3) 0.0339(17) Uani 1 1 d . . . . .
O24 O 0.9413(4) 0.4920(2) 0.8342(3) 0.0385(18) Uani 1 1 d . . . . .
O41 O 0.7853(4) 0.32495(19) 0.8200(3) 0.0261(15) Uani 1 1 d . . . . .
O42 O 0.9112(4) 0.2674(2) 0.8263(3) 0.0335(17) Uani 1 1 d . . . . .
O43 O 0.8329(4) 0.2861(2) 0.9467(3) 0.0336(17) Uani 1 1 d . . . . .
O44 O 0.7702(4) 0.2268(2) 0.8515(3) 0.0382(18) Uani 1 1 d . . . . .
O61 O 0.6040(4) 0.39834(19) 0.7208(3) 0.0237(15) Uani 1 1 d . . . . .
O62 O 0.5071(4) 0.4796(2) 0.7381(3) 0.0292(16) Uani 1 1 d . . . . .
O63 O 0.4574(4) 0.39979(19) 0.7862(3) 0.0251(15) Uani 1 1 d . . . . .
O64 O 0.4704(4) 0.4064(2) 0.6438(3) 0.0299(16) Uani 1 1 d . . . . .
O81 O 0.5376(5) 0.5766(2) 0.9518(4) 0.0404(19) Uani 1 1 d . . . . .
O82 O 0.3902(5) 0.5478(3) 0.8823(4) 0.059(2) Uani 1 1 d . . . . .
O83 O 0.3457(5) 0.4581(2) 0.9525(4) 0.052(2) Uani 1 1 d . . . . .
C1 C 0.9320(6) 0.2971(3) 0.5385(5) 0.027(2) Uani 1 1 d . . . . .
C2 C 0.8879(7) 0.2672(3) 0.4804(5) 0.044(3) Uani 1 1 d . . . . .
H2C H 0.8607 0.2384 0.5015 0.065 Uiso 1 1 calc R U . . .
H2D H 0.9277 0.2555 0.4460 0.065 Uiso 1 1 calc R U . . .
H2E H 0.8470 0.2883 0.4562 0.065 Uiso 1 1 calc R U . . .
C3 C 0.9692(7) 0.3429(3) 0.5061(5) 0.052(3) Uani 1 1 d . . . . .
H3A H 0.9255 0.3644 0.4867 0.078 Uiso 1 1 calc R U . . .
H3B H 1.0055 0.3330 0.4680 0.078 Uiso 1 1 calc R U . . .
H3C H 1.0007 0.3612 0.5426 0.078 Uiso 1 1 calc R U . . .
C4 C 0.9972(6) 0.2658(3) 0.5736(6) 0.049(3) Uani 1 1 d . . . . .
H4A H 1.0258 0.2854 0.6105 0.074 Uiso 1 1 calc R U . . .
H4B H 1.0364 0.2550 0.5383 0.074 Uiso 1 1 calc R U . . .
H4C H 0.9721 0.2365 0.5952 0.074 Uiso 1 1 calc R U . . .
C5 C 0.7086(6) 0.3881(4) 0.4811(5) 0.037(3) Uani 1 1 d . . . . .
C6 C 0.7404(8) 0.4363(3) 0.4499(6) 0.070(4) Uani 1 1 d . . . . .
H6A H 0.7619 0.4578 0.4882 0.105 Uiso 1 1 calc R U . . .
H6B H 0.6957 0.4535 0.4244 0.105 Uiso 1 1 calc R U . . .
H6C H 0.7842 0.4288 0.4170 0.105 Uiso 1 1 calc R U . . .
C7 C 0.6911(7) 0.3507(3) 0.4222(5) 0.043(3) Uani 1 1 d . . . . .
H7A H 0.7405 0.3461 0.3944 0.065 Uiso 1 1 calc R U . . .
H7B H 0.6465 0.3632 0.3913 0.065 Uiso 1 1 calc R U . . .
H7C H 0.6752 0.3187 0.4428 0.065 Uiso 1 1 calc R U . . .
C8 C 0.6325(7) 0.3955(5) 0.5255(6) 0.086(5) Uani 1 1 d . . . . .
H8A H 0.6182 0.3639 0.5481 0.129 Uiso 1 1 calc R U . . .
H8B H 0.5868 0.4066 0.4948 0.129 Uiso 1 1 calc R U . . .
H8C H 0.6438 0.4207 0.5621 0.129 Uiso 1 1 calc R U . . .
C9 C 0.6901(7) 0.2409(4) 0.5999(6) 0.040(3) Uani 1 1 d . . . . .
C10 C 0.6690(7) 0.2027(4) 0.5417(5) 0.060(4) Uani 1 1 d . . . . .
H10A H 0.6318 0.2179 0.5063 0.090 Uiso 1 1 calc R U . . .
H10B H 0.6424 0.1736 0.5628 0.090 Uiso 1 1 calc R U . . .
H10C H 0.7193 0.1921 0.5188 0.090 Uiso 1 1 calc R U . . .
C11 C 0.6142(7) 0.2561(4) 0.6375(6) 0.053(3) Uani 1 1 d . . . . .
H11A H 0.6278 0.2823 0.6722 0.079 Uiso 1 1 calc R U . . .
H11B H 0.5916 0.2272 0.6621 0.079 Uiso 1 1 calc R U . . .
H11C H 0.5735 0.2688 0.6029 0.079 Uiso 1 1 calc R U . . .
C12 C 0.7542(7) 0.2198(4) 0.6515(6) 0.057(4) Uani 1 1 d . . . . .
H12A H 0.8070 0.2178 0.6282 0.085 Uiso 1 1 calc R U . . .
H12B H 0.7376 0.1864 0.6666 0.085 Uiso 1 1 calc R U . . .
H12C H 0.7593 0.2417 0.6930 0.085 Uiso 1 1 calc R U . . .
C21 C 1.0860(7) 0.4257(4) 0.7662(6) 0.048(3) Uani 1 1 d . . . . .
C22 C 1.1225(6) 0.3868(4) 0.7187(6) 0.066(4) Uani 1 1 d . . . . .
H1 H 1.1036 0.3536 0.7328 0.099 Uiso 1 1 calc R U . . .
H22A H 1.1824 0.3882 0.7231 0.099 Uiso 1 1 calc R U . . .
H22B H 1.1053 0.3933 0.6694 0.099 Uiso 1 1 calc R U . . .
C23 C 1.1182(7) 0.4770(3) 0.7458(6) 0.060(4) Uani 1 1 d . . . . .
H23A H 1.1002 0.4848 0.6971 0.090 Uiso 1 1 calc R U . . .
H23B H 1.1782 0.4769 0.7490 0.090 Uiso 1 1 calc R U . . .
H23C H 1.0969 0.5022 0.7782 0.090 Uiso 1 1 calc R U . . .
C24 C 1.1001(7) 0.4135(4) 0.8419(6) 0.071(4) Uani 1 1 d . . . . .
H24A H 1.0696 0.4369 0.8712 0.107 Uiso 1 1 calc R U . . .
H24B H 1.1588 0.4161 0.8538 0.107 Uiso 1 1 calc R U . . .
H24C H 1.0814 0.3794 0.8510 0.107 Uiso 1 1 calc R U . . .
C25 C 0.9098(7) 0.5111(3) 0.6258(6) 0.041(3) Uani 1 1 d . . . . .
C26 C 0.8227(7) 0.5231(4) 0.6184(6) 0.056(4) Uani 1 1 d . . . . .
H26A H 0.7902 0.4949 0.6348 0.084 Uiso 1 1 calc R U . . .
H26B H 0.8088 0.5300 0.5685 0.084 Uiso 1 1 calc R U . . .
H26C H 0.8108 0.5526 0.6471 0.084 Uiso 1 1 calc R U . . .
C27 C 0.9279(7) 0.4614(3) 0.5896(5) 0.056(4) Uani 1 1 d . . . . .
H27A H 0.9868 0.4544 0.5936 0.084 Uiso 1 1 calc R U . . .
H27B H 0.9111 0.4632 0.5395 0.084 Uiso 1 1 calc R U . . .
H27C H 0.8975 0.4346 0.6127 0.084 Uiso 1 1 calc R U . . .
C28 C 0.9629(7) 0.5512(4) 0.5936(5) 0.060(4) Uani 1 1 d . . . . .
H28A H 0.9520 0.5832 0.6165 0.090 Uiso 1 1 calc R U . . .
H28B H 0.9503 0.5537 0.5427 0.090 Uiso 1 1 calc R U . . .
H28C H 1.0208 0.5424 0.6010 0.090 Uiso 1 1 calc R U . . .
C29 C 0.9084(7) 0.5375(4) 0.8642(6) 0.049(3) Uani 1 1 d . . . . .
C30 C 0.8268(7) 0.5503(3) 0.8334(5) 0.052(3) Uani 1 1 d . . . . .
H30A H 0.8308 0.5547 0.7820 0.078 Uiso 1 1 calc R U . . .
H30B H 0.8075 0.5814 0.8546 0.078 Uiso 1 1 calc R U . . .
H30C H 0.7881 0.5234 0.8432 0.078 Uiso 1 1 calc R U . . .
C31 C 0.9062(15) 0.5374(10) 0.9375(11) 0.046(7) Uani 0.62(4) 1 d . U P A 1
H31A H 0.8642 0.5140 0.9529 0.069 Uiso 0.62(4) 1 calc R U P A 1
H31B H 0.8931 0.5710 0.9543 0.069 Uiso 0.62(4) 1 calc R U P A 1
H31C H 0.9598 0.5273 0.9572 0.069 Uiso 0.62(4) 1 calc R U P A 1
C31B C 0.893(2) 0.5112(17) 0.9474(16) 0.040(10) Uani 0.38(4) 1 d . U P A 2
H31D H 0.8427 0.4910 0.9456 0.060 Uiso 0.38(4) 1 calc R U P A 2
H31E H 0.8874 0.5378 0.9826 0.060 Uiso 0.38(4) 1 calc R U P A 2
H31F H 0.9396 0.4900 0.9606 0.060 Uiso 0.38(4) 1 calc R U P A 2
C32 C 0.9648(14) 0.5824(8) 0.8368(14) 0.048(7) Uani 0.62(4) 1 d . U P A 1
H32A H 1.0206 0.5785 0.8565 0.073 Uiso 0.62(4) 1 calc R U P A 1
H32B H 0.9421 0.6143 0.8522 0.073 Uiso 0.62(4) 1 calc R U P A 1
H32C H 0.9661 0.5816 0.7848 0.073 Uiso 0.62(4) 1 calc R U P A 1
C32B C 0.981(2) 0.5666(14) 0.876(3) 0.055(12) Uani 0.38(4) 1 d . U P A 2
H32D H 1.0228 0.5462 0.9000 0.083 Uiso 0.38(4) 1 calc R U P A 2
H32E H 0.9682 0.5955 0.9055 0.083 Uiso 0.38(4) 1 calc R U P A 2
H32F H 1.0012 0.5780 0.8303 0.083 Uiso 0.38(4) 1 calc R U P A 2
C41 C 0.9668(7) 0.2262(3) 0.8317(6) 0.036(3) Uani 1 1 d . . . . .
C42 C 0.9478(8) 0.1927(3) 0.7706(5) 0.060(4) Uani 1 1 d . . . . .
H42A H 0.8924 0.1791 0.7750 0.090 Uiso 1 1 calc R U . . .
H42B H 0.9875 0.1653 0.7703 0.090 Uiso 1 1 calc R U . . .
H42C H 0.9510 0.2116 0.7263 0.090 Uiso 1 1 calc R U . . .
C43 C 1.0514(6) 0.2479(4) 0.8266(7) 0.066(4) Uani 1 1 d . . . . .
H43A H 1.0573 0.2635 0.7800 0.099 Uiso 1 1 calc R U . . .
H43B H 1.0921 0.2212 0.8326 0.099 Uiso 1 1 calc R U . . .
H43C H 1.0600 0.2730 0.8638 0.099 Uiso 1 1 calc R U . . .
C44 C 0.9583(7) 0.1975(3) 0.8997(5) 0.051(3) Uani 1 1 d . . . . .
H44A H 0.9635 0.2204 0.9400 0.076 Uiso 1 1 calc R U . . .
H44B H 1.0013 0.1721 0.9033 0.076 Uiso 1 1 calc R U . . .
H44C H 0.9045 0.1813 0.8999 0.076 Uiso 1 1 calc R U . . .
C45 C 0.8670(7) 0.3250(4) 0.9922(5) 0.039(3) Uani 1 1 d . . . . .
C46 C 0.9178(8) 0.3609(4) 0.9491(6) 0.071(4) Uani 1 1 d . . . . .
H46A H 0.9614 0.3425 0.9258 0.106 Uiso 1 1 calc R U . . .
H46B H 0.9422 0.3863 0.9806 0.106 Uiso 1 1 calc R U . . .
H46C H 0.8826 0.3772 0.9131 0.106 Uiso 1 1 calc R U . . .
C47 C 0.9174(8) 0.2998(4) 1.0490(5) 0.070(4) Uani 1 1 d . . . . .
H47A H 0.9253 0.3226 1.0892 0.106 Uiso 1 1 calc R U . . .
H47B H 0.9708 0.2907 1.0302 0.106 Uiso 1 1 calc R U . . .
H47C H 0.8891 0.2697 1.0646 0.106 Uiso 1 1 calc R U . . .
C48 C 0.7962(7) 0.3531(4) 1.0235(6) 0.061(4) Uani 1 1 d . . . . .
H48A H 0.7609 0.3664 0.9851 0.092 Uiso 1 1 calc R U . . .
H48B H 0.8173 0.3808 1.0527 0.092 Uiso 1 1 calc R U . . .
H48C H 0.7644 0.3305 1.0529 0.092 Uiso 1 1 calc R U . . .
C49 C 0.6954(7) 0.2105(4) 0.8831(6) 0.043(3) Uani 1 1 d . . . . .
C50 C 0.6532(8) 0.1775(4) 0.8279(6) 0.083(5) Uani 1 1 d . . . . .
H50A H 0.6345 0.1980 0.7876 0.125 Uiso 1 1 calc R U . . .
H50B H 0.6061 0.1610 0.8488 0.125 Uiso 1 1 calc R U . . .
H50C H 0.6919 0.1523 0.8115 0.125 Uiso 1 1 calc R U . . .
C51 C 0.6411(7) 0.2533(4) 0.9014(6) 0.067(4) Uani 1 1 d . . . . .
H51A H 0.6706 0.2759 0.9339 0.101 Uiso 1 1 calc R U . . .
H51B H 0.5920 0.2407 0.9241 0.101 Uiso 1 1 calc R U . . .
H51C H 0.6252 0.2714 0.8580 0.101 Uiso 1 1 calc R U . . .
C52 C 0.7191(8) 0.1811(4) 0.9482(6) 0.067(4) Uani 1 1 d . . . . .
H52A H 0.7578 0.1548 0.9356 0.100 Uiso 1 1 calc R U . . .
H52B H 0.6701 0.1660 0.9680 0.100 Uiso 1 1 calc R U . . .
H52C H 0.7449 0.2033 0.9834 0.100 Uiso 1 1 calc R U . . .
C61 C 0.5443(6) 0.5228(3) 0.7065(5) 0.026(2) Uani 1 1 d . . . . .
C62 C 0.5938(9) 0.5088(4) 0.6441(6) 0.075(5) Uani 1 1 d . . . . .
H62A H 0.6389 0.4869 0.6596 0.112 Uiso 1 1 calc R U . . .
H62B H 0.6162 0.5390 0.6226 0.112 Uiso 1 1 calc R U . . .
H62C H 0.5589 0.4913 0.6091 0.112 Uiso 1 1 calc R U . . .
C63 C 0.4767(8) 0.5565(4) 0.6833(6) 0.069(4) Uani 1 1 d . . . . .
H63A H 0.4423 0.5397 0.6473 0.104 Uiso 1 1 calc R U . . .
H63B H 0.4996 0.5870 0.6632 0.104 Uiso 1 1 calc R U . . .
H63C H 0.4435 0.5651 0.7241 0.104 Uiso 1 1 calc R U . . .
C64 C 0.5985(7) 0.5468(3) 0.7626(5) 0.052(3) Uani 1 1 d . . . . .
H2B H 0.5662 0.5542 0.8044 0.078 Uiso 1 1 calc R U . . .
H64A H 0.6213 0.5778 0.7440 0.078 Uiso 1 1 calc R U . . .
H64B H 0.6431 0.5240 0.7759 0.078 Uiso 1 1 calc R U . . .
C65 C 0.4462(6) 0.3506(3) 0.8176(5) 0.030(2) Uani 1 1 d . . . . .
C66 C 0.4913(6) 0.3511(3) 0.8876(5) 0.036(3) Uani 1 1 d . . . . .
H66A H 0.5492 0.3588 0.8803 0.054 Uiso 1 1 calc R U . . .
H66B H 0.4867 0.3183 0.9102 0.054 Uiso 1 1 calc R U . . .
H2A H 0.4676 0.3766 0.9182 0.054 Uiso 1 1 calc R U . . .
C67 C 0.4822(7) 0.3100(3) 0.7696(5) 0.045(3) Uani 1 1 d . . . . .
H67A H 0.4547 0.3112 0.7228 0.067 Uiso 1 1 calc R U . . .
H67B H 0.4737 0.2771 0.7910 0.067 Uiso 1 1 calc R U . . .
H67C H 0.5410 0.3159 0.7645 0.067 Uiso 1 1 calc R U . . .
C68 C 0.3564(6) 0.3434(3) 0.8267(5) 0.043(3) Uani 1 1 d . . . . .
H68A H 0.3345 0.3715 0.8536 0.064 Uiso 1 1 calc R U . . .
H68B H 0.3470 0.3123 0.8525 0.064 Uiso 1 1 calc R U . . .
H68C H 0.3287 0.3418 0.7800 0.064 Uiso 1 1 calc R U . . .
C69 C 0.3877(7) 0.4100(4) 0.6137(5) 0.039(3) Uani 1 1 d . . . . .
C70 C 0.3982(7) 0.4339(4) 0.5415(5) 0.055(3) Uani 1 1 d . . . . .
H70A H 0.4270 0.4658 0.5473 0.082 Uiso 1 1 calc R U . . .
H70B H 0.3443 0.4397 0.5190 0.082 Uiso 1 1 calc R U . . .
H70C H 0.4302 0.4117 0.5116 0.082 Uiso 1 1 calc R U . . .
C71 C 0.3544(8) 0.3586(4) 0.6044(6) 0.065(4) Uani 1 1 d . . . . .
H71A H 0.3883 0.3400 0.5713 0.098 Uiso 1 1 calc R U . . .
H71B H 0.2981 0.3604 0.5855 0.098 Uiso 1 1 calc R U . . .
H71C H 0.3550 0.3415 0.6504 0.098 Uiso 1 1 calc R U . . .
C72 C 0.3328(7) 0.4413(4) 0.6594(5) 0.047(3) Uani 1 1 d . . . . .
H72A H 0.3277 0.4254 0.7059 0.071 Uiso 1 1 calc R U . . .
H72B H 0.2785 0.4441 0.6364 0.071 Uiso 1 1 calc R U . . .
H72C H 0.3566 0.4746 0.6656 0.071 Uiso 1 1 calc R U . . .
C81 C 0.4779(7) 0.6110(3) 0.9249(5) 0.043(3) Uani 1 1 d . . . . .
H81A H 0.4904 0.6197 0.8753 0.051 Uiso 1 1 calc R U . . .
H81B H 0.4803 0.6420 0.9535 0.051 Uiso 1 1 calc R U . . .
C82 C 0.3941(7) 0.5895(4) 0.9274(6) 0.049(3) Uani 1 1 d . . . . .
H82A H 0.3820 0.5794 0.9765 0.059 Uiso 1 1 calc R U . . .
H82B H 0.3532 0.6147 0.9117 0.059 Uiso 1 1 calc R U . . .
C83 C 0.3131(10) 0.5218(6) 0.8674(10) 0.042(4) Uani 0.691(19) 1 d . U P B 1
H83A H 0.3210 0.4959 0.8308 0.050 Uiso 0.691(19) 1 calc R U P B 1
H83B H 0.2713 0.5457 0.8494 0.050 Uiso 0.691(19) 1 calc R U P B 1
C83B C 0.308(2) 0.5378(14) 0.905(2) 0.041(4) Uani 0.309(19) 1 d . U P B 2
H83C H 0.2672 0.5558 0.8753 0.050 Uiso 0.309(19) 1 calc R U P B 2
H83D H 0.3017 0.5485 0.9552 0.050 Uiso 0.309(19) 1 calc R U P B 2
C84 C 0.2847(10) 0.4978(6) 0.9355(10) 0.041(4) Uani 0.691(19) 1 d . U P B 1
H84A H 0.2832 0.5227 0.9743 0.049 Uiso 0.691(19) 1 calc R U P B 1
H84B H 0.2293 0.4833 0.9286 0.049 Uiso 0.691(19) 1 calc R U P B 1
C84B C 0.296(2) 0.4837(15) 0.899(2) 0.040(4) Uani 0.309(19) 1 d . U P B 2
H84C H 0.2375 0.4754 0.9050 0.048 Uiso 0.309(19) 1 calc R U P B 2
H84D H 0.3118 0.4725 0.8511 0.048 Uiso 0.309(19) 1 calc R U P B 2
C85 C 0.3245(7) 0.4408(4) 1.0188(5) 0.045(3) Uani 1 1 d . . . . .
H85A H 0.2688 0.4263 1.0158 0.054 Uiso 1 1 calc R U . . .
H85B H 0.3236 0.4691 1.0524 0.054 Uiso 1 1 calc R U . . .
C86 C 0.3828(7) 0.4028(3) 1.0456(5) 0.043(3) Uani 1 1 d . . . . .
H86A H 0.3674 0.3918 1.0936 0.052 Uiso 1 1 calc R U . . .
H86B H 0.3815 0.3733 1.0139 0.052 Uiso 1 1 calc R U . . .
C91 C 0.7517(14) 0.3082(8) 1.2133(8) 0.090(5) Uani 1 1 d . . . . .
C92 C 0.8308(13) 0.2981(7) 1.2308(9) 0.102(6) Uani 1 1 d . . . . .
H92 H 0.8508 0.2654 1.2227 0.122 Uiso 1 1 calc R U . . .
C93 C 0.8842(16) 0.3334(7) 1.2600(10) 0.123(9) Uani 1 1 d . . . . .
H93 H 0.9399 0.3252 1.2701 0.148 Uiso 1 1 calc R U . . .
C94 C 0.8571(15) 0.3774(11) 1.2732(11) 0.145(10) Uani 1 1 d . . . . .
H94 H 0.8927 0.4024 1.2922 0.175 Uiso 1 1 calc R U . . .
C95 C 0.7767(17) 0.3878(8) 1.2596(9) 0.115(7) Uani 1 1 d . . . . .
H95 H 0.7576 0.4199 1.2725 0.138 Uiso 1 1 calc R U . . .
C96 C 0.7191(12) 0.3546(8) 1.2279(7) 0.092(6) Uani 1 1 d . . . . .
H96 H 0.6637 0.3633 1.2177 0.111 Uiso 1 1 calc R U . . .
C97 C 0.7051(11) 0.2694(6) 1.1809(8) 0.127(7) Uani 1 1 d . U . . .
H97A H 0.7351 0.2557 1.1411 0.190 Uiso 1 1 calc R U . . .
H97B H 0.6524 0.2828 1.1635 0.190 Uiso 1 1 calc R U . . .
H97C H 0.6955 0.2431 1.2157 0.190 Uiso 1 1 calc R U . . .

loop_
_atom_site_aniso_label
_atom_site_aniso_U_11
_atom_site_aniso_U_22
_atom_site_aniso_U_33
_atom_site_aniso_U_23
_atom_site_aniso_U_13
_atom_site_aniso_U_12
U1 0.01896(17) 0.01793(16) 0.02205(17) -0.00029(18) 0.00200(14) 0.00154(18)
K1 0.0227(12) 0.0269(11) 0.0322(12) -0.0025(10) 0.0033(11) 0.0025(9)
K2 0.0347(14) 0.0313(12) 0.0363(13) -0.0033(11) 0.0085(12) 0.0066(10)
S1 0.0319(16) 0.0294(13) 0.0280(14) -0.0066(11) 0.0043(13) 0.0043(12)
Si1 0.0269(17) 0.0247(14) 0.0266(15) -0.0037(12) 0.0035(14) 0.0042(13)
Si2 0.0218(16) 0.0290(15) 0.0366(17) -0.0037(14) 0.0095(14) -0.0028(13)
Si3 0.0297(17) 0.0233(14) 0.0283(16) 0.0034(12) 0.0033(14) 0.0048(12)
Si4 0.0229(16) 0.0255(14) 0.0202(14) -0.0022(12) 0.0022(13) 0.0042(12)
O1 0.022(4) 0.025(3) 0.033(4) -0.008(3) 0.001(3) 0.005(3)
O2 0.024(4) 0.024(3) 0.030(4) -0.006(3) 0.010(3) 0.007(3)
O3 0.029(4) 0.029(3) 0.027(4) 0.002(3) 0.003(3) 0.003(3)
O4 0.032(4) 0.029(3) 0.024(4) -0.002(3) -0.001(3) -0.012(3)
O21 0.019(4) 0.042(4) 0.027(4) -0.002(3) -0.003(3) -0.006(3)
O22 0.028(4) 0.024(3) 0.056(5) -0.010(3) 0.004(4) -0.005(3)
O23 0.041(5) 0.023(3) 0.039(4) -0.002(3) 0.010(4) -0.007(3)
O24 0.037(5) 0.044(4) 0.034(4) -0.011(3) 0.001(4) -0.010(4)
O41 0.035(4) 0.022(3) 0.022(3) -0.005(3) 0.004(3) 0.002(3)
O42 0.028(4) 0.026(3) 0.047(4) 0.015(3) 0.006(4) 0.013(3)
O43 0.035(5) 0.045(4) 0.022(4) 0.000(3) 0.005(3) 0.004(3)
O44 0.038(5) 0.031(4) 0.046(4) 0.006(3) 0.010(4) 0.003(3)
O61 0.027(4) 0.025(3) 0.020(3) -0.011(3) 0.007(3) 0.005(3)
O62 0.035(4) 0.024(3) 0.029(4) 0.001(3) 0.004(4) 0.002(3)
O63 0.022(4) 0.021(3) 0.033(4) 0.005(3) 0.009(3) 0.002(3)
O64 0.028(4) 0.041(4) 0.021(4) -0.005(3) 0.001(3) 0.011(3)
O81 0.046(5) 0.031(4) 0.045(5) -0.001(3) 0.009(4) -0.005(4)
O82 0.037(5) 0.049(5) 0.091(7) 0.008(5) -0.003(5) 0.008(4)
O83 0.036(5) 0.045(5) 0.077(6) 0.015(4) 0.004(5) -0.010(4)
C1 0.026(6) 0.019(5) 0.035(6) -0.001(5) 0.002(5) 0.007(4)
C2 0.052(8) 0.036(6) 0.043(7) -0.014(5) 0.011(6) 0.021(6)
C3 0.060(9) 0.050(7) 0.046(7) 0.004(6) 0.025(7) 0.005(6)
C4 0.039(7) 0.045(7) 0.065(8) 0.003(6) 0.016(7) 0.019(6)
C5 0.036(6) 0.041(6) 0.034(6) 0.004(6) -0.007(5) 0.018(6)
C6 0.110(13) 0.035(7) 0.062(8) 0.025(6) -0.030(9) 0.004(7)
C7 0.060(9) 0.049(7) 0.020(6) 0.002(5) -0.004(6) -0.008(6)
C8 0.073(11) 0.131(12) 0.053(8) 0.007(9) -0.005(8) 0.071(10)
C9 0.030(7) 0.036(6) 0.053(7) 0.001(6) 0.011(6) -0.004(5)
C10 0.077(10) 0.046(7) 0.057(8) -0.009(6) 0.002(8) -0.032(7)
C11 0.042(8) 0.061(8) 0.055(8) -0.011(6) 0.012(7) -0.009(6)
C12 0.060(9) 0.047(7) 0.063(8) 0.020(6) 0.005(8) -0.010(6)
C21 0.024(7) 0.054(7) 0.064(9) -0.005(7) -0.004(7) -0.002(6)
C22 0.029(7) 0.048(7) 0.122(11) -0.004(8) 0.013(8) -0.013(6)
C23 0.030(7) 0.045(7) 0.105(10) -0.014(7) 0.011(8) -0.017(6)
C24 0.027(8) 0.106(11) 0.079(10) 0.001(8) -0.012(8) 0.009(7)
C25 0.056(8) 0.029(6) 0.038(7) 0.010(5) 0.016(7) 0.005(6)
C26 0.068(10) 0.050(7) 0.050(8) -0.003(6) 0.007(8) 0.015(7)
C27 0.080(10) 0.046(7) 0.043(7) -0.014(6) 0.027(7) -0.015(7)
C28 0.074(10) 0.056(7) 0.053(8) 0.012(6) 0.022(8) -0.017(7)
C29 0.033(7) 0.063(8) 0.052(8) -0.046(7) 0.009(6) -0.006(6)
C30 0.068(10) 0.034(6) 0.054(8) -0.009(6) -0.001(7) 0.010(6)
C31 0.049(10) 0.044(10) 0.046(10) -0.006(8) 0.005(8) -0.002(8)
C31B 0.030(16) 0.058(18) 0.031(15) -0.001(14) -0.010(12) 0.006(14)
C32 0.049(10) 0.045(9) 0.052(10) -0.015(8) 0.006(8) -0.021(7)
C32B 0.054(18) 0.040(16) 0.07(2) -0.025(15) -0.004(15) -0.001(13)
C41 0.035(7) 0.025(5) 0.050(7) 0.004(5) 0.011(6) 0.012(5)
C42 0.084(11) 0.029(6) 0.066(8) 0.005(6) -0.005(8) 0.036(6)
C43 0.027(7) 0.061(8) 0.109(11) 0.041(8) 0.018(8) 0.026(6)
C44 0.057(9) 0.041(6) 0.055(8) 0.018(6) 0.006(7) 0.016(6)
C45 0.047(8) 0.046(7) 0.025(6) -0.005(5) 0.011(6) -0.002(6)
C46 0.081(11) 0.081(9) 0.050(8) -0.032(7) -0.001(8) -0.029(8)
C47 0.091(11) 0.069(8) 0.050(8) -0.013(7) -0.037(8) 0.040(8)
C48 0.071(10) 0.066(8) 0.047(8) -0.002(6) 0.005(8) 0.031(7)
C49 0.032(7) 0.050(7) 0.047(7) 0.025(6) 0.006(6) -0.008(6)
C50 0.088(12) 0.079(9) 0.082(10) 0.020(8) -0.001(10) -0.046(9)
C51 0.031(8) 0.067(8) 0.104(11) 0.032(8) 0.023(8) 0.012(6)
C52 0.063(10) 0.069(8) 0.068(9) 0.040(7) -0.002(8) -0.011(7)
C61 0.038(7) 0.020(5) 0.022(5) 0.006(4) 0.014(5) -0.004(5)
C62 0.116(14) 0.050(8) 0.060(9) 0.002(7) 0.038(9) -0.010(8)
C63 0.077(11) 0.035(7) 0.094(10) 0.016(7) -0.025(9) 0.000(7)
C64 0.070(9) 0.038(6) 0.048(7) 0.017(6) -0.014(7) -0.026(6)
C65 0.036(7) 0.023(5) 0.032(6) 0.004(5) 0.008(5) -0.006(5)
C66 0.044(7) 0.026(5) 0.038(6) -0.003(5) 0.012(6) 0.001(5)
C67 0.064(9) 0.022(5) 0.048(7) 0.000(5) -0.002(7) 0.003(5)
C68 0.044(8) 0.043(6) 0.042(7) 0.006(5) 0.008(6) -0.009(6)
C69 0.043(8) 0.043(6) 0.030(6) 0.000(5) -0.007(6) 0.005(6)
C70 0.040(8) 0.080(9) 0.044(7) 0.019(6) -0.008(6) 0.003(7)
C71 0.070(10) 0.065(8) 0.061(9) -0.027(7) -0.022(8) 0.004(7)
C72 0.039(7) 0.062(7) 0.040(7) 0.006(6) -0.007(6) -0.003(6)
C81 0.072(9) 0.022(5) 0.034(6) -0.002(5) 0.015(6) 0.008(6)
C82 0.047(8) 0.059(8) 0.042(7) 0.007(6) 0.016(7) 0.030(6)
C83 0.034(7) 0.054(9) 0.038(10) -0.022(7) -0.001(8) 0.009(7)
C83B 0.031(8) 0.055(10) 0.037(11) -0.018(8) -0.004(9) 0.007(8)
C84 0.032(7) 0.053(9) 0.037(10) -0.020(7) -0.006(8) 0.004(7)
C84B 0.031(8) 0.054(10) 0.034(11) -0.021(8) -0.002(9) 0.005(8)
C85 0.038(7) 0.041(7) 0.057(8) -0.020(6) 0.023(7) -0.010(6)
C86 0.064(9) 0.038(7) 0.029(6) -0.003(5) 0.012(6) -0.016(6)
C91 0.104(17) 0.109(15) 0.057(11) 0.026(10) 0.004(11) -0.022(12)
C92 0.115(19) 0.086(13) 0.105(15) 0.047(12) 0.003(14) 0.019(12)
C93 0.19(3) 0.072(12) 0.106(16) 0.017(12) 0.028(17) 0.027(16)
C94 0.11(2) 0.20(3) 0.127(18) -0.023(19) -0.001(18) -0.07(2)
C95 0.18(2) 0.106(15) 0.058(11) 0.006(11) 0.037(15) 0.000(18)
C96 0.118(18) 0.112(15) 0.048(10) 0.009(10) 0.028(11) 0.029(14)
C97 0.128(14) 0.166(13) 0.087(11) 0.011(10) 0.008(11) -0.066(12)

_geom_special_details            
; 
 All esds (except the esd in the dihedral angle between two l.s. planes) 
 are estimated using the full covariance matrix.  The cell esds are taken 
 into account individually in the estimation of esds in distances, angles 
 and torsion angles; correlations between esds in cell parameters are only 
 used when they are defined by crystal symmetry.  An approximate (isotropic) 
 treatment of cell esds is used for estimating esds involving l.s. planes. 
;

loop_
_geom_bond_atom_site_label_1
_geom_bond_atom_site_label_2
_geom_bond_distance
_geom_bond_site_symmetry_2
_geom_bond_publ_flag
U1 O61 2.200(6) . ?
U1 O41 2.212(5) . ?
U1 O21 2.221(6) . ?
U1 O1 2.256(6) . ?
U1 S1 2.534(2) . ?
U1 K1 3.562(2) . ?
K1 O2 2.657(6) . ?
K1 O22 2.662(6) . ?
K1 O42 2.670(6) . ?
K1 O1 2.799(6) . ?
K1 O41 2.892(6) . ?
K1 O21 2.946(6) . ?
K1 Si1 3.388(3) . ?
K1 Si3 3.451(3) . ?
K1 Si2 3.482(3) . ?
K2 O82 2.740(7) . ?
K2 O62 2.886(6) . ?
K2 O63 2.911(6) . ?
K2 O83 2.935(8) . ?
K2 O81 3.006(6) . ?
K2 S1 3.128(3) . ?
K2 O81 3.361(7) 3_667 ?
K2 Si4 3.542(3) . ?
K2 K2 4.346(4) 3_667 ?
Si1 O1 1.595(6) . ?
Si1 O3 1.628(6) . ?
Si1 O4 1.634(6) . ?
Si1 O2 1.653(6) . ?
Si2 O21 1.587(6) . ?
Si2 O24 1.615(6) . ?
Si2 O23 1.634(6) . ?
Si2 O22 1.652(7) . ?
Si3 O41 1.591(6) . ?
Si3 O43 1.604(6) . ?
Si3 O44 1.639(7) . ?
Si3 O42 1.644(7) . ?
Si4 O61 1.589(6) . ?
Si4 O64 1.625(6) . ?
Si4 O63 1.641(6) . ?
Si4 O62 1.653(6) . ?
O2 C1 1.436(10) . ?
O3 C5 1.461(10) . ?
O4 C9 1.433(10) . ?
O22 C21 1.463(12) . ?
O23 C25 1.434(11) . ?
O24 C29 1.453(11) . ?
O42 C41 1.431(10) . ?
O43 C45 1.453(11) . ?
O44 C49 1.441(11) . ?
O62 C61 1.443(10) . ?
O63 C65 1.459(9) . ?
O64 C69 1.454(12) . ?
O81 C86 1.412(12) 3_667 ?
O81 C81 1.425(11) . ?
O81 K2 3.361(7) 3_667 ?
O82 C82 1.403(11) . ?
O82 C83B 1.45(4) . ?
O82 C83 1.460(17) . ?
O83 C85 1.385(11) . ?
O83 C84B 1.45(4) . ?
O83 C84 1.487(17) . ?
C1 C4 1.497(12) . ?
C1 C3 1.504(12) . ?
C1 C2 1.524(12) . ?
C2 H2C 0.9800 . ?
C2 H2D 0.9800 . ?
C2 H2E 0.9800 . ?
C3 H3A 0.9800 . ?
C3 H3B 0.9800 . ?
C3 H3C 0.9800 . ?
C4 H4A 0.9800 . ?
C4 H4B 0.9800 . ?
C4 H4C 0.9800 . ?
C5 C6 1.516(13) . ?
C5 C7 1.519(12) . ?
C5 C8 1.529(14) . ?
C6 H6A 0.9800 . ?
C6 H6B 0.9800 . ?
C6 H6C 0.9800 . ?
C7 H7A 0.9800 . ?
C7 H7B 0.9800 . ?
C7 H7C 0.9800 . ?
C8 H8A 0.9800 . ?
C8 H8B 0.9800 . ?
C8 H8C 0.9800 . ?
C9 C11 1.501(13) . ?
C9 C12 1.519(13) . ?
C9 C10 1.534(12) . ?
C10 H10A 0.9800 . ?
C10 H10B 0.9800 . ?
C10 H10C 0.9800 . ?
C11 H11A 0.9800 . ?
C11 H11B 0.9800 . ?
C11 H11C 0.9800 . ?
C12 H12A 0.9800 . ?
C12 H12B 0.9800 . ?
C12 H12C 0.9800 . ?
C21 C24 1.478(14) . ?
C21 C22 1.508(13) . ?
C21 C23 1.524(13) . ?
C22 H1 0.9800 . ?
C22 H22A 0.9800 . ?
C22 H22B 0.9800 . ?
C23 H23A 0.9800 . ?
C23 H23B 0.9800 . ?
C23 H23C 0.9800 . ?
C24 H24A 0.9800 . ?
C24 H24B 0.9800 . ?
C24 H24C 0.9800 . ?
C25 C26 1.462(15) . ?
C25 C28 1.518(13) . ?
C25 C27 1.529(12) . ?
C26 H26A 0.9800 . ?
C26 H26B 0.9800 . ?
C26 H26C 0.9800 . ?
C27 H27A 0.9800 . ?
C27 H27B 0.9800 . ?
C27 H27C 0.9800 . ?
C28 H28A 0.9800 . ?
C28 H28B 0.9800 . ?
C28 H28C 0.9800 . ?
C29 C31 1.38(2) . ?
C29 C32B 1.43(3) . ?
C29 C30 1.480(14) . ?
C29 C32 1.61(2) . ?
C29 C31B 1.74(4) . ?
C30 H30A 0.9800 . ?
C30 H30B 0.9800 . ?
C30 H30C 0.9800 . ?
C31 H31A 0.9800 . ?
C31 H31B 0.9800 . ?
C31 H31C 0.9800 . ?
C31B H31D 0.9800 . ?
C31B H31E 0.9800 . ?
C31B H31F 0.9800 . ?
C32 H32A 0.9800 . ?
C32 H32B 0.9800 . ?
C32 H32C 0.9800 . ?
C32B H32D 0.9800 . ?
C32B H32E 0.9800 . ?
C32B H32F 0.9800 . ?
C41 C42 1.487(13) . ?
C41 C43 1.504(14) . ?
C41 C44 1.505(12) . ?
C42 H42A 0.9800 . ?
C42 H42B 0.9800 . ?
C42 H42C 0.9800 . ?
C43 H43A 0.9800 . ?
C43 H43B 0.9800 . ?
C43 H43C 0.9800 . ?
C44 H44A 0.9800 . ?
C44 H44B 0.9800 . ?
C44 H44C 0.9800 . ?
C45 C47 1.495(13) . ?
C45 C48 1.512(14) . ?
C45 C46 1.520(14) . ?
C46 H46A 0.9800 . ?
C46 H46B 0.9800 . ?
C46 H46C 0.9800 . ?
C47 H47A 0.9800 . ?
C47 H47B 0.9800 . ?
C47 H47C 0.9800 . ?
C48 H48A 0.9800 . ?
C48 H48B 0.9800 . ?
C48 H48C 0.9800 . ?
C49 C51 1.496(14) . ?
C49 C52 1.501(13) . ?
C49 C50 1.518(14) . ?
C50 H50A 0.9800 . ?
C50 H50B 0.9800 . ?
C50 H50C 0.9800 . ?
C51 H51A 0.9800 . ?
C51 H51B 0.9800 . ?
C51 H51C 0.9800 . ?
C52 H52A 0.9800 . ?
C52 H52B 0.9800 . ?
C52 H52C 0.9800 . ?
C61 C63 1.483(13) . ?
C61 C62 1.494(13) . ?
C61 C64 1.506(12) . ?
C62 H62A 0.9800 . ?
C62 H62B 0.9800 . ?
C62 H62C 0.9800 . ?
C63 H63A 0.9800 . ?
C63 H63B 0.9800 . ?
C63 H63C 0.9800 . ?
C64 H2B 0.9800 . ?
C64 H64A 0.9800 . ?
C64 H64B 0.9800 . ?
C65 C68 1.493(13) . ?
C65 C66 1.496(12) . ?
C65 C67 1.541(12) . ?
C66 H66A 0.9800 . ?
C66 H66B 0.9800 . ?
C66 H2A 0.9800 . ?
C67 H67A 0.9800 . ?
C67 H67B 0.9800 . ?
C67 H67C 0.9800 . ?
C68 H68A 0.9800 . ?
C68 H68B 0.9800 . ?
C68 H68C 0.9800 . ?
C69 C71 1.490(13) . ?
C69 C72 1.514(13) . ?
C69 C70 1.519(12) . ?
C70 H70A 0.9800 . ?
C70 H70B 0.9800 . ?
C70 H70C 0.9800 . ?
C71 H71A 0.9800 . ?
C71 H71B 0.9800 . ?
C71 H71C 0.9800 . ?
C72 H72A 0.9800 . ?
C72 H72B 0.9800 . ?
C72 H72C 0.9800 . ?
C81 C82 1.486(14) . ?
C81 H81A 0.9900 . ?
C81 H81B 0.9900 . ?
C82 H82A 0.9900 . ?
C82 H82B 0.9900 . ?
C83 C84 1.52(3) . ?
C83 H83A 0.9900 . ?
C83 H83B 0.9900 . ?
C83B C84B 1.47(6) . ?
C83B H83C 0.9900 . ?
C83B H83D 0.9900 . ?
C84 H84A 0.9900 . ?
C84 H84B 0.9900 . ?
C84B H84C 0.9900 . ?
C84B H84D 0.9900 . ?
C85 C86 1.476(13) . ?
C85 H85A 0.9900 . ?
C85 H85B 0.9900 . ?
C86 O81 1.413(12) 3_667 ?
C86 H86A 0.9900 . ?
C86 H86B 0.9900 . ?
C91 C92 1.35(2) . ?
C91 C96 1.38(2) . ?
C91 C97 1.418(18) . ?
C92 C93 1.39(2) . ?
C92 H92 0.9500 . ?
C93 C94 1.29(3) . ?
C93 H93 0.9500 . ?
C94 C95 1.36(2) . ?
C94 H94 0.9500 . ?
C95 C96 1.42(2) . ?
C95 H95 0.9500 . ?
C96 H96 0.9500 . ?
C97 H97A 0.9800 . ?
C97 H97B 0.9800 . ?
C97 H97C 0.9800 . ?

loop_
_geom_angle_atom_site_label_1
_geom_angle_atom_site_label_2
_geom_angle_atom_site_label_3
_geom_angle
_geom_angle_site_symmetry_1
_geom_angle_site_symmetry_3
_geom_angle_publ_flag
O61 U1 O41 129.0(2) . . ?
O61 U1 O21 130.9(2) . . ?
O41 U1 O21 98.0(2) . . ?
O61 U1 O1 87.7(2) . . ?
O41 U1 O1 83.63(19) . . ?
O21 U1 O1 83.9(2) . . ?
O61 U1 S1 91.29(14) . . ?
O41 U1 S1 96.78(15) . . ?
O21 U1 S1 96.91(16) . . ?
O1 U1 S1 178.99(17) . . ?
O61 U1 K1 139.48(13) . . ?
O41 U1 K1 54.20(16) . . ?
O21 U1 K1 55.57(15) . . ?
O1 U1 K1 51.79(15) . . ?
S1 U1 K1 129.18(7) . . ?
O2 K1 O22 120.1(2) . . ?
O2 K1 O42 117.77(19) . . ?
O22 K1 O42 121.1(2) . . ?
O2 K1 O1 56.44(17) . . ?
O22 K1 O1 112.36(19) . . ?
O42 K1 O1 107.6(2) . . ?
O2 K1 O41 111.07(19) . . ?
O22 K1 O41 110.72(19) . . ?
O42 K1 O41 54.86(18) . . ?
O1 K1 O41 63.10(17) . . ?
O2 K1 O21 105.59(17) . . ?
O22 K1 O21 54.20(18) . . ?
O42 K1 O21 118.15(18) . . ?
O1 K1 O21 62.76(16) . . ?
O41 K1 O21 69.94(16) . . ?
O2 K1 Si1 28.60(13) . . ?
O22 K1 Si1 119.52(16) . . ?
O42 K1 Si1 116.23(16) . . ?
O1 K1 Si1 27.85(12) . . ?
O41 K1 Si1 86.88(14) . . ?
O21 K1 Si1 83.27(13) . . ?
O2 K1 Si3 117.83(15) . . ?
O22 K1 Si3 119.18(16) . . ?
O42 K1 Si3 27.58(14) . . ?
O1 K1 Si3 85.12(14) . . ?
O41 K1 Si3 27.28(12) . . ?
O21 K1 Si3 93.96(13) . . ?
Si1 K1 Si3 102.65(9) . . ?
O2 K1 Si2 114.98(14) . . ?
O22 K1 Si2 27.25(15) . . ?
O42 K1 Si2 124.31(15) . . ?
O1 K1 Si2 87.14(13) . . ?
O41 K1 Si2 90.63(12) . . ?
O21 K1 Si2 26.96(12) . . ?
Si1 K1 Si2 101.63(8) . . ?
Si3 K1 Si2 108.68(8) . . ?
O2 K1 U1 95.62(14) . . ?
O22 K1 U1 91.63(15) . . ?
O42 K1 U1 93.18(14) . . ?
O1 K1 U1 39.29(12) . . ?
O41 K1 U1 38.33(11) . . ?
O21 K1 U1 38.46(12) . . ?
Si1 K1 U1 67.04(6) . . ?
Si3 K1 U1 65.61(6) . . ?
Si2 K1 U1 64.89(6) . . ?
O82 K2 O62 85.7(2) . . ?
O82 K2 O63 105.9(2) . . ?
O62 K2 O63 50.42(15) . . ?
O82 K2 O83 60.1(2) . . ?
O62 K2 O83 115.3(2) . . ?
O63 K2 O83 86.03(19) . . ?
O82 K2 O81 58.5(2) . . ?
O62 K2 O81 109.39(18) . . ?
O63 K2 O81 157.75(18) . . ?
O83 K2 O81 97.3(2) . . ?
O82 K2 S1 152.93(19) . . ?
O62 K2 S1 85.56(14) . . ?
O63 K2 S1 87.89(13) . . ?
O83 K2 S1 145.73(16) . . ?
O81 K2 S1 100.85(16) . . ?
O82 K2 O81 100.3(2) . 3_667 ?
O62 K2 O81 155.10(17) . 3_667 ?
O63 K2 O81 104.93(16) . 3_667 ?
O83 K2 O81 51.3(2) . 3_667 ?
O81 K2 O81 94.10(16) . 3_667 ?
S1 K2 O81 98.35(15) . 3_667 ?
O82 K2 Si4 106.3(2) . . ?
O62 K2 Si4 27.46(11) . . ?
O63 K2 Si4 27.29(11) . . ?
O83 K2 Si4 110.12(17) . . ?
O81 K2 Si4 135.83(15) . . ?
S1 K2 Si4 75.36(8) . . ?
O81 K2 Si4 130.07(12) 3_667 . ?
O82 K2 K2 77.15(19) . 3_667 ?
O62 K2 K2 158.62(14) . 3_667 ?
O63 K2 K2 147.07(14) . 3_667 ?
O83 K2 K2 66.74(16) . 3_667 ?
O81 K2 K2 50.48(13) . 3_667 ?
S1 K2 K2 104.04(9) . 3_667 ?
O81 K2 K2 43.61(11) 3_667 3_667 ?
Si4 K2 K2 173.67(9) . 3_667 ?
U1 S1 K2 119.38(10) . . ?
O1 Si1 O3 115.8(3) . . ?
O1 Si1 O4 115.2(4) . . ?
O3 Si1 O4 105.0(3) . . ?
O1 Si1 O2 105.4(3) . . ?
O3 Si1 O2 104.3(3) . . ?
O4 Si1 O2 110.7(3) . . ?
O1 Si1 K1 55.1(2) . . ?
O3 Si1 K1 122.8(2) . . ?
O4 Si1 K1 130.9(2) . . ?
O2 Si1 K1 50.3(2) . . ?
O21 Si2 O24 116.6(4) . . ?
O21 Si2 O23 114.0(4) . . ?
O24 Si2 O23 105.3(3) . . ?
O21 Si2 O22 104.8(3) . . ?
O24 Si2 O22 105.7(4) . . ?
O23 Si2 O22 110.2(4) . . ?
O21 Si2 K1 57.3(2) . . ?
O24 Si2 K1 126.8(3) . . ?
O23 Si2 K1 126.1(2) . . ?
O22 Si2 K1 47.5(2) . . ?
O41 Si3 O43 115.5(3) . . ?
O41 Si3 O44 114.0(4) . . ?
O43 Si3 O44 105.8(4) . . ?
O41 Si3 O42 105.2(3) . . ?
O43 Si3 O42 111.2(4) . . ?
O44 Si3 O42 104.8(3) . . ?
O41 Si3 K1 56.4(2) . . ?
O43 Si3 K1 130.0(3) . . ?
O44 Si3 K1 122.8(3) . . ?
O42 Si3 K1 48.7(2) . . ?
O61 Si4 O64 107.9(3) . . ?
O61 Si4 O63 114.8(3) . . ?
O64 Si4 O63 111.8(3) . . ?
O61 Si4 O62 113.9(3) . . ?
O64 Si4 O62 111.2(3) . . ?
O63 Si4 O62 97.1(3) . . ?
O61 Si4 K2 101.1(2) . . ?
O64 Si4 K2 151.0(3) . . ?
O63 Si4 K2 54.4(2) . . ?
O62 Si4 K2 53.6(2) . . ?
Si1 O1 U1 171.7(4) . . ?
Si1 O1 K1 97.1(3) . . ?
U1 O1 K1 88.93(19) . . ?
C1 O2 Si1 130.7(5) . . ?
C1 O2 K1 126.9(5) . . ?
Si1 O2 K1 101.1(3) . . ?
C5 O3 Si1 132.3(6) . . ?
C9 O4 Si1 132.8(6) . . ?
Si2 O21 U1 166.0(4) . . ?
Si2 O21 K1 95.7(3) . . ?
U1 O21 K1 85.97(18) . . ?
C21 O22 Si2 131.8(6) . . ?
C21 O22 K1 122.1(6) . . ?
Si2 O22 K1 105.2(3) . . ?
C25 O23 Si2 131.4(6) . . ?
C29 O24 Si2 131.4(7) . . ?
Si3 O41 U1 175.9(4) . . ?
Si3 O41 K1 96.3(3) . . ?
U1 O41 K1 87.46(18) . . ?
C41 O42 Si3 132.4(6) . . ?
C41 O42 K1 122.8(6) . . ?
Si3 O42 K1 103.7(3) . . ?
C45 O43 Si3 134.7(6) . . ?
C49 O44 Si3 130.6(7) . . ?
Si4 O61 U1 152.6(3) . . ?
C61 O62 Si4 132.3(6) . . ?
C61 O62 K2 117.6(5) . . ?
Si4 O62 K2 98.9(3) . . ?
C65 O63 Si4 132.3(5) . . ?
C65 O63 K2 112.4(5) . . ?
Si4 O63 K2 98.3(2) . . ?
C69 O64 Si4 134.8(6) . . ?
C86 O81 C81 112.3(7) 3_667 . ?
C86 O81 K2 121.0(6) 3_667 . ?
C81 O81 K2 110.4(6) . . ?
C86 O81 K2 110.3(6) 3_667 3_667 ?
C81 O81 K2 114.5(5) . 3_667 ?
K2 O81 K2 85.90(16) . 3_667 ?
C82 O82 C83B 89.7(17) . . ?
C82 O82 C83 121.5(10) . . ?
C82 O82 K2 121.0(6) . . ?
C83B O82 K2 119.8(16) . . ?
C83 O82 K2 105.2(8) . . ?
C85 O83 C84B 129.6(19) . . ?
C85 O83 C84 104.6(10) . . ?
C85 O83 K2 130.8(6) . . ?
C84B O83 K2 98.3(17) . . ?
C84 O83 K2 114.2(8) . . ?
O2 C1 C4 105.8(7) . . ?
O2 C1 C3 109.5(7) . . ?
C4 C1 C3 110.4(9) . . ?
O2 C1 C2 112.3(8) . . ?
C4 C1 C2 109.9(7) . . ?
C3 C1 C2 109.0(8) . . ?
C1 C2 H2C 109.5 . . ?
C1 C2 H2D 109.5 . . ?
H2C C2 H2D 109.5 . . ?
C1 C2 H2E 109.5 . . ?
H2C C2 H2E 109.5 . . ?
H2D C2 H2E 109.5 . . ?
C1 C3 H3A 109.5 . . ?
C1 C3 H3B 109.5 . . ?
H3A C3 H3B 109.5 . . ?
C1 C3 H3C 109.5 . . ?
H3A C3 H3C 109.5 . . ?
H3B C3 H3C 109.5 . . ?
C1 C4 H4A 109.5 . . ?
C1 C4 H4B 109.5 . . ?
H4A C4 H4B 109.5 . . ?
C1 C4 H4C 109.5 . . ?
H4A C4 H4C 109.5 . . ?
H4B C4 H4C 109.5 . . ?
O3 C5 C6 104.3(8) . . ?
O3 C5 C7 108.8(7) . . ?
C6 C5 C7 109.7(8) . . ?
O3 C5 C8 110.4(8) . . ?
C6 C5 C8 113.2(9) . . ?
C7 C5 C8 110.2(9) . . ?
C5 C6 H6A 109.5 . . ?
C5 C6 H6B 109.5 . . ?
H6A C6 H6B 109.5 . . ?
C5 C6 H6C 109.5 . . ?
H6A C6 H6C 109.5 . . ?
H6B C6 H6C 109.5 . . ?
C5 C7 H7A 109.5 . . ?
C5 C7 H7B 109.5 . . ?
H7A C7 H7B 109.5 . . ?
C5 C7 H7C 109.5 . . ?
H7A C7 H7C 109.5 . . ?
H7B C7 H7C 109.5 . . ?
C5 C8 H8A 109.5 . . ?
C5 C8 H8B 109.5 . . ?
H8A C8 H8B 109.5 . . ?
C5 C8 H8C 109.5 . . ?
H8A C8 H8C 109.5 . . ?
H8B C8 H8C 109.5 . . ?
O4 C9 C11 108.7(8) . . ?
O4 C9 C12 110.1(9) . . ?
C11 C9 C12 111.2(9) . . ?
O4 C9 C10 105.8(8) . . ?
C11 C9 C10 110.3(9) . . ?
C12 C9 C10 110.5(9) . . ?
C9 C10 H10A 109.5 . . ?
C9 C10 H10B 109.5 . . ?
H10A C10 H10B 109.5 . . ?
C9 C10 H10C 109.5 . . ?
H10A C10 H10C 109.5 . . ?
H10B C10 H10C 109.5 . . ?
C9 C11 H11A 109.5 . . ?
C9 C11 H11B 109.5 . . ?
H11A C11 H11B 109.5 . . ?
C9 C11 H11C 109.5 . . ?
H11A C11 H11C 109.5 . . ?
H11B C11 H11C 109.5 . . ?
C9 C12 H12A 109.5 . . ?
C9 C12 H12B 109.5 . . ?
H12A C12 H12B 109.5 . . ?
C9 C12 H12C 109.5 . . ?
H12A C12 H12C 109.5 . . ?
H12B C12 H12C 109.5 . . ?
O22 C21 C24 107.9(10) . . ?
O22 C21 C22 104.7(8) . . ?
C24 C21 C22 111.5(10) . . ?
O22 C21 C23 109.6(9) . . ?
C24 C21 C23 113.4(10) . . ?
C22 C21 C23 109.2(10) . . ?
C21 C22 H1 109.5 . . ?
C21 C22 H22A 109.5 . . ?
H1 C22 H22A 109.5 . . ?
C21 C22 H22B 109.5 . . ?
H1 C22 H22B 109.5 . . ?
H22A C22 H22B 109.5 . . ?
C21 C23 H23A 109.5 . . ?
C21 C23 H23B 109.5 . . ?
H23A C23 H23B 109.5 . . ?
C21 C23 H23C 109.5 . . ?
H23A C23 H23C 109.5 . . ?
H23B C23 H23C 109.5 . . ?
C21 C24 H24A 109.5 . . ?
C21 C24 H24B 109.5 . . ?
H24A C24 H24B 109.5 . . ?
C21 C24 H24C 109.5 . . ?
H24A C24 H24C 109.5 . . ?
H24B C24 H24C 109.5 . . ?
O23 C25 C26 110.0(9) . . ?
O23 C25 C28 105.6(9) . . ?
C26 C25 C28 111.7(9) . . ?
O23 C25 C27 110.3(8) . . ?
C26 C25 C27 110.4(10) . . ?
C28 C25 C27 108.7(9) . . ?
C25 C26 H26A 109.5 . . ?
C25 C26 H26B 109.5 . . ?
H26A C26 H26B 109.5 . . ?
C25 C26 H26C 109.5 . . ?
H26A C26 H26C 109.5 . . ?
H26B C26 H26C 109.5 . . ?
C25 C27 H27A 109.5 . . ?
C25 C27 H27B 109.5 . . ?
H27A C27 H27B 109.5 . . ?
C25 C27 H27C 109.5 . . ?
H27A C27 H27C 109.5 . . ?
H27B C27 H27C 109.5 . . ?
C25 C28 H28A 109.5 . . ?
C25 C28 H28B 109.5 . . ?
H28A C28 H28B 109.5 . . ?
C25 C28 H28C 109.5 . . ?
H28A C28 H28C 109.5 . . ?
H28B C28 H28C 109.5 . . ?
C31 C29 O24 114.0(14) . . ?
C32B C29 O24 101.8(15) . . ?
C31 C29 C30 110.3(13) . . ?
C32B C29 C30 132(2) . . ?
O24 C29 C30 112.4(8) . . ?
C31 C29 C32 110.6(13) . . ?
O24 C29 C32 106.3(10) . . ?
C30 C29 C32 102.6(14) . . ?
C32B C29 C31B 103(2) . . ?
O24 C29 C31B 94.3(15) . . ?
C30 C29 C31B 107.2(13) . . ?
C29 C30 H30A 109.5 . . ?
C29 C30 H30B 109.5 . . ?
H30A C30 H30B 109.5 . . ?
C29 C30 H30C 109.5 . . ?
H30A C30 H30C 109.5 . . ?
H30B C30 H30C 109.5 . . ?
C29 C31 H31A 109.5 . . ?
C29 C31 H31B 109.5 . . ?
H31A C31 H31B 109.5 . . ?
C29 C31 H31C 109.5 . . ?
H31A C31 H31C 109.5 . . ?
H31B C31 H31C 109.5 . . ?
C29 C31B H31D 109.5 . . ?
C29 C31B H31E 109.5 . . ?
H31D C31B H31E 109.5 . . ?
C29 C31B H31F 109.5 . . ?
H31D C31B H31F 109.5 . . ?
H31E C31B H31F 109.5 . . ?
C29 C32 H32A 109.5 . . ?
C29 C32 H32B 109.5 . . ?
H32A C32 H32B 109.5 . . ?
C29 C32 H32C 109.5 . . ?
H32A C32 H32C 109.5 . . ?
H32B C32 H32C 109.5 . . ?
C29 C32B H32D 109.5 . . ?
C29 C32B H32E 109.5 . . ?
H32D C32B H32E 109.5 . . ?
C29 C32B H32F 109.5 . . ?
H32D C32B H32F 109.5 . . ?
H32E C32B H32F 109.5 . . ?
O42 C41 C42 107.0(8) . . ?
O42 C41 C43 106.3(7) . . ?
C42 C41 C43 110.9(10) . . ?
O42 C41 C44 112.5(8) . . ?
C42 C41 C44 109.2(8) . . ?
C43 C41 C44 110.9(10) . . ?
C41 C42 H42A 109.5 . . ?
C41 C42 H42B 109.5 . . ?
H42A C42 H42B 109.5 . . ?
C41 C42 H42C 109.5 . . ?
H42A C42 H42C 109.5 . . ?
H42B C42 H42C 109.5 . . ?
C41 C43 H43A 109.5 . . ?
C41 C43 H43B 109.5 . . ?
H43A C43 H43B 109.5 . . ?
C41 C43 H43C 109.5 . . ?
H43A C43 H43C 109.5 . . ?
H43B C43 H43C 109.5 . . ?
C41 C44 H44A 109.5 . . ?
C41 C44 H44B 109.5 . . ?
H44A C44 H44B 109.5 . . ?
C41 C44 H44C 109.5 . . ?
H44A C44 H44C 109.5 . . ?
H44B C44 H44C 109.5 . . ?
O43 C45 C47 107.1(8) . . ?
O43 C45 C48 107.7(9) . . ?
C47 C45 C48 111.0(9) . . ?
O43 C45 C46 110.2(8) . . ?
C47 C45 C46 111.7(11) . . ?
C48 C45 C46 109.1(9) . . ?
C45 C46 H46A 109.5 . . ?
C45 C46 H46B 109.5 . . ?
H46A C46 H46B 109.5 . . ?
C45 C46 H46C 109.5 . . ?
H46A C46 H46C 109.5 . . ?
H46B C46 H46C 109.5 . . ?
C45 C47 H47A 109.5 . . ?
C45 C47 H47B 109.5 . . ?
H47A C47 H47B 109.5 . . ?
C45 C47 H47C 109.5 . . ?
H47A C47 H47C 109.5 . . ?
H47B C47 H47C 109.5 . . ?
C45 C48 H48A 109.5 . . ?
C45 C48 H48B 109.5 . . ?
H48A C48 H48B 109.5 . . ?
C45 C48 H48C 109.5 . . ?
H48A C48 H48C 109.5 . . ?
H48B C48 H48C 109.5 . . ?
O44 C49 C51 112.0(8) . . ?
O44 C49 C52 107.1(9) . . ?
C51 C49 C52 110.9(10) . . ?
O44 C49 C50 105.6(9) . . ?
C51 C49 C50 110.1(10) . . ?
C52 C49 C50 111.0(9) . . ?
C49 C50 H50A 109.5 . . ?
C49 C50 H50B 109.5 . . ?
H50A C50 H50B 109.5 . . ?
C49 C50 H50C 109.5 . . ?
H50A C50 H50C 109.5 . . ?
H50B C50 H50C 109.5 . . ?
C49 C51 H51A 109.5 . . ?
C49 C51 H51B 109.5 . . ?
H51A C51 H51B 109.5 . . ?
C49 C51 H51C 109.5 . . ?
H51A C51 H51C 109.5 . . ?
H51B C51 H51C 109.5 . . ?
C49 C52 H52A 109.5 . . ?
C49 C52 H52B 109.5 . . ?
H52A C52 H52B 109.5 . . ?
C49 C52 H52C 109.5 . . ?
H52A C52 H52C 109.5 . . ?
H52B C52 H52C 109.5 . . ?
O62 C61 C63 107.0(8) . . ?
O62 C61 C62 111.5(7) . . ?
C63 C61 C62 109.6(9) . . ?
O62 C61 C64 107.3(7) . . ?
C63 C61 C64 111.5(8) . . ?
C62 C61 C64 109.9(9) . . ?
C61 C62 H62A 109.5 . . ?
C61 C62 H62B 109.5 . . ?
H62A C62 H62B 109.5 . . ?
C61 C62 H62C 109.5 . . ?
H62A C62 H62C 109.5 . . ?
H62B C62 H62C 109.5 . . ?
C61 C63 H63A 109.5 . . ?
C61 C63 H63B 109.5 . . ?
H63A C63 H63B 109.5 . . ?
C61 C63 H63C 109.5 . . ?
H63A C63 H63C 109.5 . . ?
H63B C63 H63C 109.5 . . ?
C61 C64 H2B 109.5 . . ?
C61 C64 H64A 109.5 . . ?
H2B C64 H64A 109.5 . . ?
C61 C64 H64B 109.5 . . ?
H2B C64 H64B 109.5 . . ?
H64A C64 H64B 109.5 . . ?
O63 C65 C68 107.3(8) . . ?
O63 C65 C66 106.6(7) . . ?
C68 C65 C66 111.3(9) . . ?
O63 C65 C67 110.3(7) . . ?
C68 C65 C67 111.6(8) . . ?
C66 C65 C67 109.7(8) . . ?
C65 C66 H66A 109.5 . . ?
C65 C66 H66B 109.5 . . ?
H66A C66 H66B 109.5 . . ?
C65 C66 H2A 109.5 . . ?
H66A C66 H2A 109.5 . . ?
H66B C66 H2A 109.5 . . ?
C65 C67 H67A 109.5 . . ?
C65 C67 H67B 109.5 . . ?
H67A C67 H67B 109.5 . . ?
C65 C67 H67C 109.5 . . ?
H67A C67 H67C 109.5 . . ?
H67B C67 H67C 109.5 . . ?
C65 C68 H68A 109.5 . . ?
C65 C68 H68B 109.5 . . ?
H68A C68 H68B 109.5 . . ?
C65 C68 H68C 109.5 . . ?
H68A C68 H68C 109.5 . . ?
H68B C68 H68C 109.5 . . ?
O64 C69 C71 108.5(8) . . ?
O64 C69 C72 111.8(8) . . ?
C71 C69 C72 111.1(10) . . ?
O64 C69 C70 104.6(9) . . ?
C71 C69 C70 109.5(9) . . ?
C72 C69 C70 111.1(9) . . ?
C69 C70 H70A 109.5 . . ?
C69 C70 H70B 109.5 . . ?
H70A C70 H70B 109.5 . . ?
C69 C70 H70C 109.5 . . ?
H70A C70 H70C 109.5 . . ?
H70B C70 H70C 109.5 . . ?
C69 C71 H71A 109.5 . . ?
C69 C71 H71B 109.5 . . ?
H71A C71 H71B 109.5 . . ?
C69 C71 H71C 109.5 . . ?
H71A C71 H71C 109.5 . . ?
H71B C71 H71C 109.5 . . ?
C69 C72 H72A 109.5 . . ?
C69 C72 H72B 109.5 . . ?
H72A C72 H72B 109.5 . . ?
C69 C72 H72C 109.5 . . ?
H72A C72 H72C 109.5 . . ?
H72B C72 H72C 109.5 . . ?
O81 C81 C82 111.1(8) . . ?
O81 C81 H81A 109.4 . . ?
C82 C81 H81A 109.4 . . ?
O81 C81 H81B 109.4 . . ?
C82 C81 H81B 109.4 . . ?
H81A C81 H81B 108.0 . . ?
O82 C82 C81 108.5(8) . . ?
O82 C82 H82A 110.0 . . ?
C81 C82 H82A 110.0 . . ?
O82 C82 H82B 110.0 . . ?
C81 C82 H82B 110.0 . . ?
H82A C82 H82B 108.4 . . ?
O82 C83 C84 108.6(14) . . ?
O82 C83 H83A 110.0 . . ?
C84 C83 H83A 110.0 . . ?
O82 C83 H83B 110.0 . . ?
C84 C83 H83B 110.0 . . ?
H83A C83 H83B 108.3 . . ?
O82 C83B C84B 106(3) . . ?
O82 C83B H83C 110.5 . . ?
C84B C83B H83C 110.5 . . ?
O82 C83B H83D 110.5 . . ?
C84B C83B H83D 110.5 . . ?
H83C C83B H83D 108.7 . . ?
O83 C84 C83 105.5(14) . . ?
O83 C84 H84A 110.6 . . ?
C83 C84 H84A 110.6 . . ?
O83 C84 H84B 110.6 . . ?
C83 C84 H84B 110.6 . . ?
H84A C84 H84B 108.8 . . ?
O83 C84B C83B 110(3) . . ?
O83 C84B H84C 109.7 . . ?
C83B C84B H84C 109.7 . . ?
O83 C84B H84D 109.7 . . ?
C83B C84B H84D 109.7 . . ?
H84C C84B H84D 108.2 . . ?
O83 C85 C86 111.5(9) . . ?
O83 C85 H85A 109.3 . . ?
C86 C85 H85A 109.3 . . ?
O83 C85 H85B 109.3 . . ?
C86 C85 H85B 109.3 . . ?
H85A C85 H85B 108.0 . . ?
O81 C86 C85 109.0(8) 3_667 . ?
O81 C86 H86A 109.9 3_667 . ?
C85 C86 H86A 109.9 . . ?
O81 C86 H86B 109.9 3_667 . ?
C85 C86 H86B 109.9 . . ?
H86A C86 H86B 108.3 . . ?
C92 C91 C96 120.1(18) . . ?
C92 C91 C97 117(2) . . ?
C96 C91 C97 123(2) . . ?
C91 C92 C93 123(2) . . ?
C91 C92 H92 118.5 . . ?
C93 C92 H92 118.5 . . ?
C94 C93 C92 119(3) . . ?
C94 C93 H93 120.5 . . ?
C92 C93 H93 120.5 . . ?
C93 C94 C95 119(2) . . ?
C93 C94 H94 120.5 . . ?
C95 C94 H94 120.5 . . ?
C94 C95 C96 125(2) . . ?
C94 C95 H95 117.3 . . ?
C96 C95 H95 117.3 . . ?
C91 C96 C95 113.2(19) . . ?
C91 C96 H96 123.4 . . ?
C95 C96 H96 123.4 . . ?
C91 C97 H97A 109.5 . . ?
C91 C97 H97B 109.5 . . ?
H97A C97 H97B 109.5 . . ?
C91 C97 H97C 109.5 . . ?
H97A C97 H97C 109.5 . . ?
H97B C97 H97C 109.5 . . ?

_refine_diff_density_max         1.422
_refine_diff_density_min         -1.071
_refine_diff_density_rms         0.152

_shelxl_version_number           2013-4

_shelx_res_file                  
; 
TITL CF solution in P21/n 
CELL 0.71073 16.330426 26.799962 18.858158 90 91.4758 90 
ZERR 2 0.001381 0.001886 0.00153 0 0.0092 0 
LATT 1 
SYMM 0.5-X,0.5+Y,0.5-Z 
  
SFAC C H K O S Si U 
UNIT 244 512 8 76 4 16 4 
SIMU 0.01 0.02 1.7 C84B C84 C83B C83 
ISOR 0.01 0.02 C97 
ISOR 0.05 0.01 C32 C31 
ISOR 0.01 0.02 C32B C31B 
  
L.S. 4 
PLAN  20 
SIZE 0.02 0.095 0.216 
TEMP -123 
FREE K2 C64 
FREE K2 C66 
FREE K2 C83 
FREE K2 C84B 
FREE C82 C83B 
BOND $H 
ACTA 
fmap 2 
SHEL 999 0.8 
REM <HKL>C:\Users\JP154903\structure\2014\andrez\ja326\struct\tmp\ja326.hkl</H 
REM KL> 
  
WGHT    0.000000 
FVAR       0.28230   0.69054   0.61915 
U1    7    0.728194    0.390530    0.767474    11.00000    0.01896    0.01793 = 
         0.02205   -0.00029    0.00200    0.00154 
K1    3    0.920892    0.337201    0.725809    11.00000    0.02272    0.02691 = 
         0.03223   -0.00253    0.00335    0.00255 
K2    3    0.506763    0.474409    0.890970    11.00000    0.03465    0.03128 = 
         0.03634   -0.00330    0.00851    0.00659 
S1    5    0.686063    0.434693    0.879636    11.00000    0.03188    0.02939 = 
         0.02800   -0.00655    0.00429    0.00431 
SI1   6    0.781288    0.329469    0.590204    11.00000    0.02688    0.02474 = 
         0.02660   -0.00374    0.00349    0.00420 
SI2   6    0.924192    0.465052    0.758669    11.00000    0.02183    0.02897 = 
         0.03663   -0.00368    0.00945   -0.00278 
SI3   6    0.822532    0.278592    0.862522    11.00000    0.02968    0.02326 = 
         0.02825    0.00335    0.00331    0.00476 
SI4   6    0.513016    0.419344    0.720444    11.00000    0.02286    0.02546 = 
         0.02024   -0.00223    0.00225    0.00423 
O1    4    0.763336    0.351021    0.667096    11.00000    0.02192    0.02546 = 
         0.03350   -0.00811    0.00124    0.00521 
O2    4    0.878216    0.311695    0.593819    11.00000    0.02413    0.02430 = 
         0.03046   -0.00585    0.01019    0.00729 
O3    4    0.776758    0.369662    0.525522    11.00000    0.02930    0.02920 = 
         0.02663    0.00204    0.00339    0.00331 
O4    4    0.722134    0.283500    0.564122    11.00000    0.03161    0.02914 = 
         0.02360   -0.00201   -0.00055   -0.01193 
O21   4    0.841606    0.434174    0.750406    11.00000    0.01882    0.04198 = 
         0.02689   -0.00215   -0.00334   -0.00640 
O22   4    0.997788    0.423242    0.750986    11.00000    0.02823    0.02352 = 
         0.05576   -0.01039    0.00424   -0.00508 
O23   4    0.933941    0.508996    0.699388    11.00000    0.04056    0.02303 = 
         0.03852   -0.00175    0.01031   -0.00663 
O24   4    0.941347    0.492014    0.834203    11.00000    0.03711    0.04403 = 
         0.03445   -0.01133    0.00109   -0.01005 
O41   4    0.785320    0.324947    0.819959    11.00000    0.03459    0.02202 = 
         0.02189   -0.00454    0.00388    0.00204 
O42   4    0.911199    0.267436    0.826315    11.00000    0.02767    0.02573 = 
         0.04731    0.01535    0.00619    0.01298 
O43   4    0.832877    0.286079    0.946666    11.00000    0.03500    0.04453 = 
         0.02162   -0.00040    0.00501    0.00357 
O44   4    0.770243    0.226842    0.851549    11.00000    0.03772    0.03113 = 
         0.04617    0.00554    0.00975    0.00271 
O61   4    0.604034    0.398344    0.720754    11.00000    0.02678    0.02527 = 
         0.01953   -0.01069    0.00734    0.00494 
O62   4    0.507084    0.479643    0.738104    11.00000    0.03475    0.02446 = 
         0.02852    0.00100    0.00362    0.00218 
O63   4    0.457409    0.399789    0.786176    11.00000    0.02158    0.02109 = 
         0.03301    0.00526    0.00885    0.00199 
O64   4    0.470440    0.406444    0.643779    11.00000    0.02821    0.04094 = 
         0.02057   -0.00459    0.00061    0.01086 
O81   4    0.537574    0.576567    0.951751    11.00000    0.04646    0.03053 = 
         0.04468   -0.00104    0.00892   -0.00496 
O82   4    0.390193    0.547840    0.882304    11.00000    0.03706    0.04897 = 
         0.09149    0.00756   -0.00254    0.00778 
O83   4    0.345706    0.458096    0.952490    11.00000    0.03628    0.04473 = 
         0.07651    0.01528    0.00410   -0.00963 
C1    1    0.932049    0.297118    0.538452    11.00000    0.02584    0.01918 = 
         0.03541   -0.00102    0.00240    0.00689 
C2    1    0.887899    0.267169    0.480351    11.00000    0.05168    0.03639 = 
         0.04340   -0.01375    0.01121    0.02133 
AFIX 137 
H2C   2    0.860661    0.238394    0.501478    11.00000   -1.50000 
H2D   2    0.927680    0.255515    0.446020    11.00000   -1.50000 
H2E   2    0.846973    0.288344    0.456205    11.00000   -1.50000 
AFIX   0 
C3    1    0.969162    0.342893    0.506122    11.00000    0.06025    0.04988 = 
         0.04624    0.00444    0.02484    0.00528 
AFIX 137 
H3A   2    0.925489    0.364361    0.486698    11.00000   -1.50000 
H3B   2    1.005452    0.332964    0.468015    11.00000   -1.50000 
H3C   2    1.000722    0.361173    0.542593    11.00000   -1.50000 
AFIX   0 
C4    1    0.997200    0.265797    0.573633    11.00000    0.03916    0.04471 = 
         0.06476    0.00309    0.01593    0.01912 
AFIX 137 
H4A   2    1.025769    0.285419    0.610481    11.00000   -1.50000 
H4B   2    1.036413    0.255007    0.538270    11.00000   -1.50000 
H4C   2    0.972072    0.236456    0.595181    11.00000   -1.50000 
AFIX   0 
C5    1    0.708621    0.388135    0.481141    11.00000    0.03556    0.04099 = 
         0.03412    0.00412   -0.00654    0.01769 
C6    1    0.740411    0.436318    0.449918    11.00000    0.11040    0.03506 = 
         0.06220    0.02482   -0.02987    0.00448 
AFIX 137 
H6A   2    0.761852    0.457775    0.488162    11.00000   -1.50000 
H6B   2    0.695676    0.453527    0.424370    11.00000   -1.50000 
H6C   2    0.784250    0.428791    0.417045    11.00000   -1.50000 
AFIX   0 
C7    1    0.691139    0.350721    0.422164    11.00000    0.05959    0.04917 = 
         0.01997    0.00229   -0.00440   -0.00799 
AFIX 137 
H7A   2    0.740451    0.346118    0.394358    11.00000   -1.50000 
H7B   2    0.646518    0.363184    0.391256    11.00000   -1.50000 
H7C   2    0.675171    0.318725    0.442828    11.00000   -1.50000 
AFIX   0 
C8    1    0.632509    0.395494    0.525517    11.00000    0.07313    0.13098 = 
         0.05278    0.00716   -0.00476    0.07117 
AFIX 137 
H8A   2    0.618165    0.363863    0.548126    11.00000   -1.50000 
H8B   2    0.586774    0.406612    0.494774    11.00000   -1.50000 
H8C   2    0.643802    0.420723    0.562093    11.00000   -1.50000 
AFIX   0 
C9    1    0.690111    0.240856    0.599930    11.00000    0.02959    0.03637 = 
         0.05311    0.00096    0.01065   -0.00432 
C10   1    0.668985    0.202679    0.541708    11.00000    0.07668    0.04635 = 
         0.05678   -0.00867    0.00241   -0.03183 
AFIX 137 
H10A  2    0.631760    0.217922    0.506339    11.00000   -1.50000 
H10B  2    0.642405    0.173648    0.562770    11.00000   -1.50000 
H10C  2    0.719288    0.192072    0.518809    11.00000   -1.50000 
AFIX   0 
C11   1    0.614178    0.256121    0.637543    11.00000    0.04188    0.06124 = 
         0.05543   -0.01105    0.01180   -0.00950 
AFIX 137 
H11A  2    0.627828    0.282296    0.672159    11.00000   -1.50000 
H11B  2    0.591589    0.227195    0.662105    11.00000   -1.50000 
H11C  2    0.573546    0.268838    0.602922    11.00000   -1.50000 
AFIX   0 
C12   1    0.754183    0.219824    0.651515    11.00000    0.05959    0.04732 = 
         0.06299    0.02023    0.00483   -0.00977 
AFIX 137 
H12A  2    0.807027    0.217801    0.628206    11.00000   -1.50000 
H12B  2    0.737551    0.186409    0.666580    11.00000   -1.50000 
H12C  2    0.759317    0.241688    0.693046    11.00000   -1.50000 
AFIX   0 
C21   1    1.086003    0.425720    0.766209    11.00000    0.02397    0.05431 = 
         0.06445   -0.00548   -0.00361   -0.00241 
C22   1    1.122526    0.386790    0.718725    11.00000    0.02892    0.04810 = 
         0.12178   -0.00361    0.01344   -0.01334 
AFIX 137 
H1    2    1.103567    0.353638    0.732849    11.00000   -1.50000 
H22A  2    1.182413    0.388178    0.723061    11.00000   -1.50000 
H22B  2    1.105335    0.393251    0.669405    11.00000   -1.50000 
AFIX   0 
C23   1    1.118211    0.476985    0.745806    11.00000    0.03044    0.04497 = 
         0.10496   -0.01414    0.01092   -0.01729 
AFIX 137 
H23A  2    1.100245    0.484839    0.697093    11.00000   -1.50000 
H23B  2    1.178202    0.476906    0.749032    11.00000   -1.50000 
H23C  2    1.096897    0.502175    0.778173    11.00000   -1.50000 
AFIX   0 
C24   1    1.100142    0.413482    0.841932    11.00000    0.02722    0.10569 = 
         0.07944    0.00062   -0.01191    0.00912 
AFIX 137 
H24A  2    1.069629    0.436879    0.871205    11.00000   -1.50000 
H24B  2    1.158755    0.416070    0.853849    11.00000   -1.50000 
H24C  2    1.081422    0.379381    0.850966    11.00000   -1.50000 
AFIX   0 
C25   1    0.909814    0.511064    0.625800    11.00000    0.05586    0.02922 = 
         0.03808    0.00967    0.01608    0.00506 
C26   1    0.822728    0.523127    0.618450    11.00000    0.06826    0.05030 = 
         0.05024   -0.00266    0.00713    0.01510 
AFIX 137 
H26A  2    0.790184    0.494855    0.634827    11.00000   -1.50000 
H26B  2    0.808823    0.529972    0.568531    11.00000   -1.50000 
H26C  2    0.810782    0.552644    0.647063    11.00000   -1.50000 
AFIX   0 
C27   1    0.927914    0.461365    0.589639    11.00000    0.07967    0.04628 = 
         0.04343   -0.01423    0.02733   -0.01479 
AFIX 137 
H27A  2    0.986756    0.454366    0.593588    11.00000   -1.50000 
H27B  2    0.911080    0.463246    0.539454    11.00000   -1.50000 
H27C  2    0.897509    0.434621    0.612694    11.00000   -1.50000 
AFIX   0 
C28   1    0.962935    0.551174    0.593637    11.00000    0.07366    0.05550 = 
         0.05262    0.01229    0.02157   -0.01687 
AFIX 137 
H28A  2    0.952035    0.583249    0.616496    11.00000   -1.50000 
H28B  2    0.950270    0.553748    0.542690    11.00000   -1.50000 
H28C  2    1.020805    0.542425    0.600956    11.00000   -1.50000 
AFIX   0 
C29   1    0.908356    0.537489    0.864194    11.00000    0.03318    0.06340 = 
         0.05152   -0.04590    0.00863   -0.00582 
C30   1    0.826763    0.550335    0.833412    11.00000    0.06848    0.03415 = 
         0.05369   -0.00893   -0.00073    0.01010 
AFIX 137 
H30A  2    0.830754    0.554677    0.782018    11.00000   -1.50000 
H30B  2    0.807459    0.581426    0.854641    11.00000   -1.50000 
H30C  2    0.788056    0.523408    0.843199    11.00000   -1.50000 
AFIX   0 
PART 1 
C31   1    0.906228    0.537443    0.937497    31.00000    0.04884    0.04367 = 
         0.04560   -0.00616    0.00486   -0.00158 
AFIX 137 
H31A  2    0.864241    0.513989    0.952946    31.00000   -1.50000 
H31B  2    0.893148    0.571046    0.954291    31.00000   -1.50000 
H31C  2    0.959788    0.527263    0.957171    31.00000   -1.50000 
AFIX   0 
PART 0 
PART 2 
C31B  1    0.892829    0.511199    0.947372   -31.00000    0.02984    0.05848 = 
         0.03108   -0.00141   -0.00970    0.00593 
AFIX 137 
H31D  2    0.842744    0.491045    0.945646   -31.00000   -1.50000 
H31E  2    0.887384    0.537806    0.982586   -31.00000   -1.50000 
H31F  2    0.939633    0.489974    0.960624   -31.00000   -1.50000 
AFIX   0 
PART 0 
PART 1 
C32   1    0.964802    0.582373    0.836756    31.00000    0.04863    0.04453 = 
         0.05225   -0.01484    0.00589   -0.02131 
AFIX 137 
H32A  2    1.020551    0.578512    0.856475    31.00000   -1.50000 
H32B  2    0.942145    0.614312    0.852241    31.00000   -1.50000 
H32C  2    0.966088    0.581633    0.784840    31.00000   -1.50000 
AFIX   0 
PART 0 
PART 2 
C32B  1    0.980857    0.566589    0.875905   -31.00000    0.05355    0.04046 = 
         0.07216   -0.02529   -0.00427   -0.00058 
AFIX 137 
H32D  2    1.022833    0.546156    0.900012   -31.00000   -1.50000 
H32E  2    0.968202    0.595514    0.905468   -31.00000   -1.50000 
H32F  2    1.001217    0.578037    0.830259   -31.00000   -1.50000 
AFIX   0 
PART 0 
C41   1    0.966777    0.226240    0.831701    11.00000    0.03482    0.02452 = 
         0.04951    0.00437    0.01138    0.01162 
C42   1    0.947799    0.192704    0.770616    11.00000    0.08405    0.02911 = 
         0.06568    0.00490   -0.00467    0.03618 
AFIX 137 
H42A  2    0.892439    0.179125    0.774999    11.00000   -1.50000 
H42B  2    0.987469    0.165272    0.770306    11.00000   -1.50000 
H42C  2    0.950984    0.211619    0.726298    11.00000   -1.50000 
AFIX   0 
C43   1    1.051410    0.247855    0.826603    11.00000    0.02742    0.06116 = 
         0.10946    0.04096    0.01782    0.02599 
AFIX 137 
H43A  2    1.057290    0.263483    0.780029    11.00000   -1.50000 
H43B  2    1.092095    0.221208    0.832616    11.00000   -1.50000 
H43C  2    1.059992    0.272959    0.863842    11.00000   -1.50000 
AFIX   0 
C44   1    0.958272    0.197506    0.899661    11.00000    0.05732    0.04099 = 
         0.05489    0.01841    0.00551    0.01617 
AFIX 137 
H44A  2    0.963474    0.220405    0.940043    11.00000   -1.50000 
H44B  2    1.001323    0.172091    0.903287    11.00000   -1.50000 
H44C  2    0.904479    0.181308    0.899918    11.00000   -1.50000 
AFIX   0 
C45   1    0.866960    0.325041    0.992171    11.00000    0.04674    0.04617 = 
         0.02497   -0.00507    0.01120   -0.00160 
C46   1    0.917806    0.360943    0.949118    11.00000    0.08118    0.08094 = 
         0.05023   -0.03245   -0.00051   -0.02943 
AFIX 137 
H46A  2    0.961395    0.342495    0.925815    11.00000   -1.50000 
H46B  2    0.942166    0.386274    0.980645    11.00000   -1.50000 
H46C  2    0.882646    0.377216    0.913129    11.00000   -1.50000 
AFIX   0 
C47   1    0.917372    0.299818    1.048951    11.00000    0.09057    0.06899 = 
         0.04985   -0.01334   -0.03701    0.03994 
AFIX 137 
H47A  2    0.925304    0.322560    1.089238    11.00000   -1.50000 
H47B  2    0.970762    0.290698    1.030231    11.00000   -1.50000 
H47C  2    0.889091    0.269665    1.064596    11.00000   -1.50000 
AFIX   0 
C48   1    0.796175    0.353144    1.023456    11.00000    0.07123    0.06576 = 
         0.04743   -0.00215    0.00509    0.03111 
AFIX 137 
H48A  2    0.760886    0.366398    0.985084    11.00000   -1.50000 
H48B  2    0.817332    0.380756    1.052657    11.00000   -1.50000 
H48C  2    0.764432    0.330492    1.052900    11.00000   -1.50000 
AFIX   0 
C49   1    0.695420    0.210453    0.883092    11.00000    0.03202    0.05028 = 
         0.04734    0.02509    0.00593   -0.00843 
C50   1    0.653232    0.177494    0.827857    11.00000    0.08847    0.07872 = 
         0.08166    0.01989   -0.00102   -0.04584 
AFIX 137 
H50A  2    0.634480    0.197979    0.787570    11.00000   -1.50000 
H50B  2    0.606121    0.160961    0.848835    11.00000   -1.50000 
H50C  2    0.691852    0.152258    0.811497    11.00000   -1.50000 
AFIX   0 
C51   1    0.641109    0.253289    0.901353    11.00000    0.03115    0.06675 = 
         0.10439    0.03230    0.02266    0.01171 
AFIX 137 
H51A  2    0.670606    0.275868    0.933931    11.00000   -1.50000 
H51B  2    0.591952    0.240682    0.924105    11.00000   -1.50000 
H51C  2    0.625198    0.271372    0.857982    11.00000   -1.50000 
AFIX   0 
C52   1    0.719099    0.181075    0.948184    11.00000    0.06305    0.06914 = 
         0.06831    0.04047   -0.00186   -0.01098 
AFIX 137 
H52A  2    0.757769    0.154759    0.935583    11.00000   -1.50000 
H52B  2    0.670072    0.165975    0.968037    11.00000   -1.50000 
H52C  2    0.744920    0.203306    0.983441    11.00000   -1.50000 
AFIX   0 
C61   1    0.544273    0.522817    0.706494    11.00000    0.03820    0.01997 = 
         0.02177    0.00595    0.01366   -0.00434 
C62   1    0.593846    0.508795    0.644072    11.00000    0.11638    0.05026 = 
         0.05953    0.00212    0.03790   -0.00985 
AFIX 137 
H62A  2    0.638880    0.486876    0.659583    11.00000   -1.50000 
H62B  2    0.616234    0.538998    0.622601    11.00000   -1.50000 
H62C  2    0.558947    0.491313    0.609080    11.00000   -1.50000 
AFIX   0 
C63   1    0.476665    0.556497    0.683311    11.00000    0.07669    0.03533 = 
         0.09413    0.01567   -0.02467    0.00021 
AFIX 137 
H63A  2    0.442264    0.539672    0.647300    11.00000   -1.50000 
H63B  2    0.499577    0.587015    0.663180    11.00000   -1.50000 
H63C  2    0.443482    0.565055    0.724134    11.00000   -1.50000 
AFIX   0 
C64   1    0.598451    0.546803    0.762583    11.00000    0.07025    0.03800 = 
         0.04780    0.01739   -0.01397   -0.02593 
AFIX 137 
H2B   2    0.566164    0.554247    0.804376    11.00000   -1.50000 
H64A  2    0.621344    0.577816    0.743981    11.00000   -1.50000 
H64B  2    0.643112    0.523959    0.775902    11.00000   -1.50000 
AFIX   0 
C65   1    0.446163    0.350589    0.817562    11.00000    0.03618    0.02295 = 
         0.03168    0.00351    0.00821   -0.00555 
C66   1    0.491324    0.351111    0.887606    11.00000    0.04447    0.02565 = 
         0.03818   -0.00340    0.01181    0.00052 
AFIX 137 
H66A  2    0.549181    0.358774    0.880324    11.00000   -1.50000 
H66B  2    0.486746    0.318320    0.910158    11.00000   -1.50000 
H2A   2    0.467627    0.376582    0.918213    11.00000   -1.50000 
AFIX   0 
C67   1    0.482173    0.309981    0.769599    11.00000    0.06357    0.02162 = 
         0.04838    0.00025   -0.00222    0.00250 
AFIX 137 
H67A  2    0.454727    0.311152    0.722799    11.00000   -1.50000 
H67B  2    0.473726    0.277113    0.790980    11.00000   -1.50000 
H67C  2    0.540961    0.315861    0.764522    11.00000   -1.50000 
AFIX   0 
C68   1    0.356355    0.343433    0.826688    11.00000    0.04411    0.04284 = 
         0.04158    0.00639    0.00835   -0.00946 
AFIX 137 
H68A  2    0.334467    0.371515    0.853564    11.00000   -1.50000 
H68B  2    0.346958    0.312296    0.852484    11.00000   -1.50000 
H68C  2    0.328707    0.341792    0.780003    11.00000   -1.50000 
AFIX   0 
C69   1    0.387734    0.410002    0.613710    11.00000    0.04330    0.04317 = 
         0.02982   -0.00045   -0.00723    0.00525 
C70   1    0.398234    0.433903    0.541503    11.00000    0.03971    0.08043 = 
         0.04380    0.01898   -0.00799    0.00271 
AFIX 137 
H70A  2    0.427017    0.465790    0.547264    11.00000   -1.50000 
H70B  2    0.344287    0.439684    0.519037    11.00000   -1.50000 
H70C  2    0.430175    0.411660    0.511608    11.00000   -1.50000 
AFIX   0 
C71   1    0.354433    0.358579    0.604430    11.00000    0.06968    0.06493 = 
         0.06052   -0.02684   -0.02203    0.00363 
AFIX 137 
H71A  2    0.388317    0.340039    0.571335    11.00000   -1.50000 
H71B  2    0.298070    0.360398    0.585475    11.00000   -1.50000 
H71C  2    0.355011    0.341484    0.650379    11.00000   -1.50000 
AFIX   0 
C72   1    0.332800    0.441303    0.659441    11.00000    0.03862    0.06216 = 
         0.03981    0.00558   -0.00721   -0.00294 
AFIX 137 
H72A  2    0.327744    0.425401    0.705920    11.00000   -1.50000 
H72B  2    0.278499    0.444125    0.636440    11.00000   -1.50000 
H72C  2    0.356596    0.474642    0.665567    11.00000   -1.50000 
AFIX   0 
C81   1    0.477901    0.610981    0.924920    11.00000    0.07184    0.02241 = 
         0.03432   -0.00187    0.01455    0.00847 
AFIX  23 
H81A  2    0.490375    0.619686    0.875335    11.00000   -1.20000 
H81B  2    0.480339    0.641974    0.953460    11.00000   -1.20000 
AFIX   0 
C82   1    0.394136    0.589501    0.927352    11.00000    0.04742    0.05889 = 
         0.04205    0.00680    0.01579    0.03020 
AFIX  23 
H82A  2    0.381963    0.579412    0.976470    11.00000   -1.20000 
H82B  2    0.353187    0.614694    0.911690    11.00000   -1.20000 
AFIX   0 
PART 1 
C83   1    0.313096    0.521828    0.867402    21.00000    0.03424    0.05352 = 
         0.03767   -0.02185   -0.00142    0.00883 
AFIX  23 
H83A  2    0.321014    0.495945    0.830754    21.00000   -1.20000 
H83B  2    0.271259    0.545713    0.849377    21.00000   -1.20000 
AFIX   0 
PART 0 
PART 2 
C83B  1    0.307916    0.537765    0.905427   -21.00000    0.03121    0.05514 = 
         0.03737   -0.01837   -0.00437    0.00709 
AFIX  23 
H83C  2    0.267239    0.555849    0.875271   -21.00000   -1.20000 
H83D  2    0.301733    0.548475    0.955245   -21.00000   -1.20000 
AFIX   0 
PART 0 
PART 1 
C84   1    0.284726    0.497806    0.935529    21.00000    0.03191    0.05334 = 
         0.03678   -0.02015   -0.00576    0.00384 
AFIX  23 
H84A  2    0.283244    0.522688    0.974276    21.00000   -1.20000 
H84B  2    0.229327    0.483319    0.928625    21.00000   -1.20000 
AFIX   0 
PART 0 
PART 2 
C84B  1    0.295989    0.483683    0.898885   -21.00000    0.03137    0.05355 = 
         0.03420   -0.02072   -0.00232    0.00486 
AFIX  23 
H84C  2    0.237501    0.475423    0.904967   -21.00000   -1.20000 
H84D  2    0.311758    0.472538    0.851083   -21.00000   -1.20000 
AFIX   0 
PART 0 
C85   1    0.324534    0.440814    1.018778    11.00000    0.03799    0.04100 = 
         0.05738   -0.02001    0.02268   -0.01013 
AFIX  23 
H85A  2    0.268834    0.426257    1.015801    11.00000   -1.20000 
H85B  2    0.323554    0.469138    1.052445    11.00000   -1.20000 
AFIX   0 
C86   1    0.382837    0.402765    1.045608    11.00000    0.06403    0.03750 = 
         0.02934   -0.00322    0.01197   -0.01581 
AFIX  23 
H86A  2    0.367363    0.391848    1.093593    11.00000   -1.20000 
H86B  2    0.381496    0.373309    1.013919    11.00000   -1.20000 
AFIX   0 
  
C91   1    0.751723    0.308230    1.213330    11.00000    0.10439    0.10938 = 
         0.05703    0.02633    0.00421   -0.02194 
C92   1    0.830764    0.298116    1.230759    11.00000    0.11492    0.08597 = 
         0.10460    0.04682    0.00264    0.01934 
AFIX  43 
H92   2    0.850796    0.265382    1.222666    11.00000   -1.20000 
AFIX   0 
C93   1    0.884190    0.333443    1.260022    11.00000    0.19383    0.07195 = 
         0.10582    0.01704    0.02849    0.02702 
AFIX  43 
H93   2    0.939852    0.325179    1.270095    11.00000   -1.20000 
AFIX   0 
C94   1    0.857069    0.377446    1.273223    11.00000    0.11149    0.19748 = 
         0.12712   -0.02320   -0.00096   -0.07119 
AFIX  43 
H94   2    0.892705    0.402376    1.292210    11.00000   -1.20000 
AFIX   0 
C95   1    0.776705    0.387771    1.259622    11.00000    0.18299    0.10622 = 
         0.05844    0.00560    0.03668   -0.00017 
AFIX  43 
H95   2    0.757585    0.419924    1.272456    11.00000   -1.20000 
AFIX   0 
C96   1    0.719142    0.354575    1.227916    11.00000    0.11830    0.11221 = 
         0.04817    0.00938    0.02793    0.02917 
AFIX  43 
H96   2    0.663696    0.363284    1.217695    11.00000   -1.20000 
AFIX   0 
C97   1    0.705102    0.269447    1.180915    11.00000    0.12754    0.16638 = 
         0.08657    0.01059    0.00763   -0.06556 
AFIX 137 
H97A  2    0.735127    0.255656    1.141076    11.00000   -1.50000 
H97B  2    0.652446    0.282800    1.163534    11.00000   -1.50000 
H97C  2    0.695505    0.243073    1.215726    11.00000   -1.50000 
AFIX   0 
HKLF 4 
  
REM  CF solution in P21/n 
REM R1 =  0.0778 for    9046 Fo > 4sig(Fo)  and  0.1642 for all   16850 data 
REM    870 parameters refined using     66 restraints 
  
END 
  
WGHT      0.0000      0.0000 
  
REM Highest difference peak  1.422,  deepest hole -1.071,  1-sigma level  0.152 
Q1    1   0.7733  0.3261  0.7333  11.00000  0.05    1.42 
Q2    1   0.8171  0.3905  0.6940  11.00000  0.05    1.26 
Q3    1   0.7584  0.3743  0.7200  11.00000  0.05    1.15 
Q4    1   0.7918  0.3919  0.7391  11.00000  0.05    1.13 
Q5    1   0.6605  0.3799  0.7557  11.00000  0.05    0.77 
Q6    1   0.6717  0.3873  0.7373  11.00000  0.05    0.75 
Q7    1   0.7064  0.4167  0.8175  11.00000  0.05    0.75 
Q8    1   0.7523  0.4207  0.7207  11.00000  0.05    0.74 
Q9    1   0.5222  0.6105  0.9959  11.00000  0.05    0.71 
Q10   1   0.7075  0.3959  0.8382  11.00000  0.05    0.68 
Q11   1   0.6574  0.3932  0.8748  11.00000  0.05    0.68 
Q12   1   1.0228  0.3526  1.0188  11.00000  0.05    0.68 
Q13   1   0.6410  0.4167  0.7041  11.00000  0.05    0.67 
Q14   1   0.6601  0.4035  0.7694  11.00000  0.05    0.66 
Q15   1   0.7850  0.3913  0.8017  11.00000  0.05    0.65 
Q16   1   0.7388  0.3444  0.6213  11.00000  0.05    0.63 
Q17   1   0.7032  0.3605  0.8021  11.00000  0.05    0.63 
Q18   1   0.8953  0.4254  0.7647  11.00000  0.05    0.62 
Q19   1   0.8791  0.4061  0.6207  11.00000  0.05    0.61 
Q20   1   0.4595  0.5306  0.6010  11.00000  0.05    0.61 
;
_shelx_res_checksum              92829
####################################################################### 
# 
# This file contains crystal structure data downloaded from the 
# Cambridge Structural Database (CSD) hosted by the Cambridge 
# Crystallographic Data Centre (CCDC).
# 
# Full information about CCDC data access policies and citation 
# guidelines are available at http://www.ccdc.cam.ac.uk/access/V1 
# 
# Audit and citation data items may have been added by the CCDC. 
# Please retain this information to preserve the provenance of 
# this file and to allow appropriate attribution of the data. 
# 
#######################################################################

data_3
_database_code_depnum_ccdc_archive 'CCDC 1447984'

_audit_update_record             
;
2016-01-18 deposited with the CCDC.
2016-04-11 downloaded from the CCDC.
;
_publcif_datablock.id            {ccf01662-334d-4da6-bf0d-aa6de768a695}
# publcif _publ_body_element loop end

_audit_creation_method           SHELXL-97
_chemical_name_systematic        ?
_chemical_name_common            ?
_chemical_melting_point          ?
_chemical_formula_moiety         
'C48 H108 K O16 S Si4 U, C18 H36 K N2 O6, C6 H14'
_chemical_formula_sum            'C72 H158 K2 N2 O22 S Si4 U'
_chemical_formula_weight         1864.65

loop_
_atom_type_symbol
_atom_type_description
_atom_type_scat_dispersion_real
_atom_type_scat_dispersion_imag
_atom_type_scat_source
C C 0.0033 0.0016 'International Tables Vol C Tables 4.2.6.8 and 6.1.1.4'
H H 0.0000 0.0000 'International Tables Vol C Tables 4.2.6.8 and 6.1.1.4'
N N 0.0061 0.0033 'International Tables Vol C Tables 4.2.6.8 and 6.1.1.4'
O O 0.0106 0.0060 'International Tables Vol C Tables 4.2.6.8 and 6.1.1.4'
Si Si 0.0817 0.0704 'International Tables Vol C Tables 4.2.6.8 and 6.1.1.4'
S S 0.1246 0.1234 'International Tables Vol C Tables 4.2.6.8 and 6.1.1.4'
K K 0.2009 0.2494 'International Tables Vol C Tables 4.2.6.8 and 6.1.1.4'
U U -9.6767 9.6646 'International Tables Vol C Tables 4.2.6.8 and 6.1.1.4'

_symmetry_cell_setting           triclinic
_symmetry_space_group_name_H-M   'P -1'
_symmetry_space_group_name_Hall  '-P 1'

loop_
_symmetry_equiv_pos_as_xyz
'x, y, z'
'-x, -y, -z'

_cell_length_a                   14.610(2)
_cell_length_b                   17.221(3)
_cell_length_c                   19.8684(19)
_cell_angle_alpha                84.563(10)
_cell_angle_beta                 84.218(9)
_cell_angle_gamma                83.002(12)
_cell_volume                     4919.2(13)
_cell_formula_units_Z            2
_cell_measurement_temperature    100(2)
_cell_measurement_reflns_used    744
_cell_measurement_theta_min      3
_cell_measurement_theta_max      22

_exptl_crystal_description       prism
_exptl_crystal_colour            colourless
_exptl_crystal_size_max          0.39
_exptl_crystal_size_mid          0.26
_exptl_crystal_size_min          0.21
_exptl_crystal_density_meas      ?
_exptl_crystal_density_diffrn    1.259
_exptl_crystal_density_method    'not measured'
_exptl_crystal_F_000             1964
_exptl_absorpt_coefficient_mu    1.864
_exptl_absorpt_correction_type   multi-scan
_exptl_absorpt_correction_T_min  0.4965
_exptl_absorpt_correction_T_max  0.7460
_exptl_absorpt_process_details   'SADABS 2008, Bruker AXS, 2008'

_exptl_special_details           ?

_diffrn_ambient_temperature      100(2)
_diffrn_radiation_wavelength     0.71073
_diffrn_radiation_type           MoK\a
_diffrn_radiation_source         'fine-focus sealed tube'
_diffrn_radiation_monochromator  graphite
_diffrn_measurement_device_type  'Bruker APEX II CCD'
_diffrn_measurement_method       'phi and omega scans'
_diffrn_detector_area_resol_mean ?
_diffrn_standards_number         ?
_diffrn_standards_interval_count ?
_diffrn_standards_interval_time  ?
_diffrn_standards_decay_%        ?
_diffrn_reflns_number            75038
_diffrn_reflns_av_R_equivalents  0.0677
_diffrn_reflns_av_sigmaI/netI    0.0893
_diffrn_reflns_limit_h_min       -20
_diffrn_reflns_limit_h_max       20
_diffrn_reflns_limit_k_min       -24
_diffrn_reflns_limit_k_max       24
_diffrn_reflns_limit_l_min       -27
_diffrn_reflns_limit_l_max       27
_diffrn_reflns_theta_min         1.03
_diffrn_reflns_theta_max         30.00
_reflns_number_total             27810
_reflns_number_gt                21309
_reflns_threshold_expression     >2sigma(I)

_computing_data_collection       'Collect (Bruker AXS BV, 1997-2004)'
_computing_cell_refinement       'Dirax/lsq (Duisenberg & Schreurs, 1989-2000)'
_computing_data_reduction        'EvalCCD (Duisenberg & Schreurs, 1990-2000)'
_computing_structure_solution    'SHELXS-97 (Sheldrick, 1990)'
_computing_structure_refinement  'SHELXL-97 (Sheldrick, 1997)'
_computing_molecular_graphics    'Bruker SHELXTL'
_computing_publication_material  'Bruker SHELXTL'

_refine_special_details          
; 
 Refinement of F^2^ against ALL reflections.  The weighted R-factor wR and 
 goodness of fit S are based on F^2^, conventional R-factors R are based 
 on F, with F set to zero for negative F^2^. The threshold expression of 
 F^2^ > 2sigma(F^2^) is used only for calculating R-factors(gt) etc. and is 
 not relevant to the choice of reflections for refinement.  R-factors based 
 on F^2^ are statistically about twice as large as those based on F, and R- 
 factors based on ALL data will be even larger. 
;

_refine_ls_structure_factor_coef Fsqd
_refine_ls_matrix_type           full
_refine_ls_weighting_scheme      calc
_refine_ls_weighting_details     
'calc w=1/[\s^2^(Fo^2^)+(0.0277P)^2^+28.2718P] where P=(Fo^2^+2Fc^2^)/3'
_atom_sites_solution_primary     direct
_atom_sites_solution_secondary   difmap
_atom_sites_solution_hydrogens   geom
_refine_ls_hydrogen_treatment    constr
_refine_ls_extinction_method     none
_refine_ls_extinction_coef       ?
_refine_ls_number_reflns         27810
_refine_ls_number_parameters     1167
_refine_ls_number_restraints     619
_refine_ls_R_factor_all          0.1037
_refine_ls_R_factor_gt           0.0677
_refine_ls_wR_factor_ref         0.1574
_refine_ls_wR_factor_gt          0.1388
_refine_ls_goodness_of_fit_ref   1.181
_refine_ls_restrained_S_all      1.172
_refine_ls_shift/su_max          0.002
_refine_ls_shift/su_mean         0.000

loop_
_atom_site_label
_atom_site_type_symbol
_atom_site_fract_x
_atom_site_fract_y
_atom_site_fract_z
_atom_site_U_iso_or_equiv
_atom_site_adp_type
_atom_site_occupancy
_atom_site_symmetry_multiplicity
_atom_site_calc_flag
_atom_site_refinement_flags
_atom_site_disorder_assembly
_atom_site_disorder_group
U1 U 0.776708(14) 0.277701(13) 0.229688(10) 0.01620(5) Uani 1 1 d . . .
K1 K 0.54963(8) 0.22463(7) 0.21778(6) 0.0207(2) Uani 1 1 d . . .
S1 S 0.83745(10) 0.32840(10) 0.32958(7) 0.0269(3) Uani 1 1 d . . .
Si1 Si 0.66802(10) 0.11856(9) 0.34655(7) 0.0190(3) Uani 1 1 d . . .
Si2 Si 0.55832(10) 0.42343(9) 0.23173(7) 0.0189(3) Uani 1 1 d . . .
Si3 Si 0.69655(10) 0.19454(9) 0.07498(7) 0.0190(3) Uani 1 1 d . . .
Si4 Si 1.01337(10) 0.29058(9) 0.14124(7) 0.0176(3) Uani 1 1 d . . .
O1 O 0.7109(3) 0.1769(2) 0.2892(2) 0.0237(8) Uani 1 1 d . . .
O2 O 0.7120(3) 0.0267(2) 0.34246(19) 0.0246(8) Uani 1 1 d . . .
O3 O 0.6732(3) 0.1373(2) 0.42438(19) 0.0241(8) Uani 1 1 d . . .
O4 O 0.5560(3) 0.1287(2) 0.3354(2) 0.0244(8) Uani 1 1 d . . .
O21 O 0.6476(3) 0.3609(2) 0.22544(19) 0.0218(8) Uani 1 1 d . . .
O22 O 0.5393(3) 0.4622(2) 0.30428(19) 0.0253(9) Uani 1 1 d . . .
O23 O 0.4715(3) 0.3746(2) 0.2191(2) 0.0252(9) Uani 1 1 d . . .
O24 O 0.5542(3) 0.4971(2) 0.17362(19) 0.0225(8) Uani 1 1 d . . .
O41 O 0.7220(2) 0.2260(2) 0.14248(18) 0.0192(8) Uani 1 1 d . . .
O42 O 0.5844(3) 0.1840(2) 0.0887(2) 0.0241(8) Uani 1 1 d . . .
O43 O 0.7197(3) 0.2517(2) 0.00625(19) 0.0255(9) Uani 1 1 d . . .
O44 O 0.7446(3) 0.1072(2) 0.0577(2) 0.0238(8) Uani 1 1 d . . .
O61 O 0.9073(3) 0.2837(2) 0.16502(19) 0.0231(8) Uani 1 1 d . . .
O62 O 1.0246(3) 0.3130(3) 0.0597(2) 0.0396(12) Uani 1 1 d . . .
O63 O 1.0775(3) 0.2071(3) 0.1520(2) 0.0357(11) Uani 1 1 d . . .
O64 O 1.0602(3) 0.3533(3) 0.1806(2) 0.0343(10) Uani 1 1 d . . .
C1 C 0.7416(5) -0.0157(4) 0.2839(3) 0.0311(14) Uani 1 1 d . . .
C2 C 0.6742(5) 0.0048(4) 0.2293(3) 0.0393(16) Uani 1 1 d . . .
H2A H 0.6733 0.0605 0.2136 0.059 Uiso 1 1 calc R . .
H2B H 0.6119 -0.0058 0.2483 0.059 Uiso 1 1 calc R . .
H2C H 0.6939 -0.0272 0.1911 0.059 Uiso 1 1 calc R . .
C3 C 0.8373(5) 0.0040(5) 0.2564(4) 0.0430(17) Uani 1 1 d . . .
H3A H 0.8342 0.0598 0.2405 0.064 Uiso 1 1 calc R . .
H3B H 0.8602 -0.0278 0.2185 0.064 Uiso 1 1 calc R . .
H3C H 0.8794 -0.0074 0.2924 0.064 Uiso 1 1 calc R . .
C4 C 0.7450(7) -0.1027(4) 0.3089(4) 0.053(2) Uani 1 1 d . . .
H4A H 0.7908 -0.1154 0.3423 0.079 Uiso 1 1 calc R . .
H4B H 0.7624 -0.1347 0.2704 0.079 Uiso 1 1 calc R . .
H4C H 0.6839 -0.1137 0.3301 0.079 Uiso 1 1 calc R . .
C5 C 0.7499(4) 0.1315(4) 0.4659(3) 0.0245(12) Uani 1 1 d . . .
C6 C 0.8426(4) 0.1209(4) 0.4237(3) 0.0302(13) Uani 1 1 d . . .
H6A H 0.8482 0.1666 0.3908 0.045 Uiso 1 1 calc R . .
H6B H 0.8465 0.0734 0.3994 0.045 Uiso 1 1 calc R . .
H6C H 0.8928 0.1158 0.4536 0.045 Uiso 1 1 calc R . .
C7 C 0.7356(5) 0.0627(4) 0.5186(3) 0.0396(17) Uani 1 1 d . . .
H7A H 0.6744 0.0718 0.5435 0.059 Uiso 1 1 calc R . .
H7B H 0.7835 0.0579 0.5505 0.059 Uiso 1 1 calc R . .
H7C H 0.7399 0.0142 0.4958 0.059 Uiso 1 1 calc R . .
C8 C 0.7403(5) 0.2083(5) 0.4991(4) 0.0441(18) Uani 1 1 d . . .
H8A H 0.6790 0.2165 0.5240 0.066 Uiso 1 1 calc R . .
H8B H 0.7476 0.2517 0.4640 0.066 Uiso 1 1 calc R . .
H8C H 0.7882 0.2062 0.5306 0.066 Uiso 1 1 calc R . .
C9 C 0.4806(4) 0.0956(4) 0.3772(3) 0.0319(14) Uani 1 1 d . . .
C10 C 0.5100(5) 0.0112(4) 0.4041(4) 0.0384(16) Uani 1 1 d . . .
H10A H 0.5314 -0.0204 0.3659 0.058 Uiso 1 1 calc R . .
H10B H 0.4571 -0.0106 0.4302 0.058 Uiso 1 1 calc R . .
H10C H 0.5602 0.0104 0.4334 0.058 Uiso 1 1 calc R . .
C11 C 0.4495(5) 0.1466(5) 0.4358(4) 0.0442(18) Uani 1 1 d . . .
H11A H 0.4297 0.2003 0.4177 0.066 Uiso 1 1 calc R . .
H11B H 0.5010 0.1470 0.4636 0.066 Uiso 1 1 calc R . .
H11C H 0.3976 0.1253 0.4636 0.066 Uiso 1 1 calc R . .
C12 C 0.4028(5) 0.0985(5) 0.3304(4) 0.054(2) Uani 1 1 d . . .
H12A H 0.4248 0.0681 0.2916 0.082 Uiso 1 1 calc R . .
H12B H 0.3842 0.1532 0.3142 0.082 Uiso 1 1 calc R . .
H12C H 0.3495 0.0762 0.3556 0.082 Uiso 1 1 calc R . .
C21 C 0.5411(4) 0.4289(4) 0.3741(3) 0.0249(12) Uani 1 1 d . . .
C22 C 0.5475(6) 0.3400(4) 0.3797(3) 0.0396(16) Uani 1 1 d . . .
H22A H 0.6066 0.3187 0.3570 0.059 Uiso 1 1 calc R . .
H22B H 0.4964 0.3237 0.3581 0.059 Uiso 1 1 calc R . .
H22C H 0.5436 0.3203 0.4277 0.059 Uiso 1 1 calc R . .
C23 C 0.6234(4) 0.4563(4) 0.4021(3) 0.0353(15) Uani 1 1 d . . .
H23A H 0.6808 0.4335 0.3781 0.053 Uiso 1 1 calc R . .
H23B H 0.6231 0.4394 0.4506 0.053 Uiso 1 1 calc R . .
H23C H 0.6195 0.5137 0.3958 0.053 Uiso 1 1 calc R . .
C24 C 0.4510(5) 0.4641(5) 0.4110(3) 0.0405(17) Uani 1 1 d . . .
H24A H 0.3985 0.4435 0.3945 0.061 Uiso 1 1 calc R . .
H24B H 0.4448 0.5214 0.4023 0.061 Uiso 1 1 calc R . .
H24C H 0.4519 0.4499 0.4599 0.061 Uiso 1 1 calc R . .
C25 C 0.3804(4) 0.4030(4) 0.1982(3) 0.0256(12) Uani 1 1 d . . .
C26 C 0.3397(4) 0.4763(4) 0.2327(3) 0.0333(14) Uani 1 1 d . . .
H26A H 0.3359 0.4646 0.2821 0.050 Uiso 1 1 calc R . .
H26B H 0.2776 0.4934 0.2186 0.050 Uiso 1 1 calc R . .
H26C H 0.3795 0.5182 0.2197 0.050 Uiso 1 1 calc R . .
C27 C 0.3878(4) 0.4197(4) 0.1207(3) 0.0264(12) Uani 1 1 d . . .
H27A H 0.4129 0.3715 0.0995 0.040 Uiso 1 1 calc R . .
H27B H 0.4290 0.4604 0.1073 0.040 Uiso 1 1 calc R . .
H27C H 0.3262 0.4377 0.1059 0.040 Uiso 1 1 calc R . .
C28 C 0.3214(4) 0.3359(4) 0.2187(4) 0.0368(16) Uani 1 1 d . . .
H28A H 0.3152 0.3262 0.2683 0.055 Uiso 1 1 calc R . .
H28B H 0.3512 0.2883 0.1986 0.055 Uiso 1 1 calc R . .
H28C H 0.2599 0.3500 0.2025 0.055 Uiso 1 1 calc R . .
C29 C 0.6060(4) 0.5635(4) 0.1614(3) 0.0277(13) Uani 1 1 d . . .
C30 C 0.7082(5) 0.5370(5) 0.1681(5) 0.053(2) Uani 1 1 d . . .
H30A H 0.7177 0.5221 0.2160 0.079 Uiso 1 1 calc R . .
H30B H 0.7447 0.5801 0.1511 0.079 Uiso 1 1 calc R . .
H30C H 0.7280 0.4917 0.1416 0.079 Uiso 1 1 calc R . .
C31 C 0.5697(8) 0.6235(5) 0.2099(5) 0.069(3) Uani 1 1 d . . .
H31A H 0.5037 0.6392 0.2052 0.103 Uiso 1 1 calc R . .
H31B H 0.6036 0.6696 0.1998 0.103 Uiso 1 1 calc R . .
H31C H 0.5780 0.6013 0.2564 0.103 Uiso 1 1 calc R . .
C32 C 0.5929(5) 0.5967(5) 0.0890(4) 0.0439(18) Uani 1 1 d . . .
H32A H 0.5267 0.6087 0.0835 0.066 Uiso 1 1 calc R . .
H32B H 0.6206 0.5580 0.0575 0.066 Uiso 1 1 calc R . .
H32C H 0.6232 0.6448 0.0793 0.066 Uiso 1 1 calc R . .
C41 C 0.5256(4) 0.1434(4) 0.0524(3) 0.0295(13) Uani 1 1 d . . .
C42 C 0.4278(5) 0.1801(5) 0.0706(5) 0.054(2) Uani 1 1 d . . .
H42A H 0.4127 0.1723 0.1198 0.081 Uiso 1 1 calc R . .
H42B H 0.3845 0.1553 0.0472 0.081 Uiso 1 1 calc R . .
H42C H 0.4229 0.2364 0.0565 0.081 Uiso 1 1 calc R . .
C43 C 0.5509(6) 0.1557(5) -0.0242(3) 0.0466(19) Uani 1 1 d . . .
H43A H 0.5435 0.2120 -0.0385 0.070 Uiso 1 1 calc R . .
H43B H 0.5101 0.1290 -0.0481 0.070 Uiso 1 1 calc R . .
H43C H 0.6154 0.1341 -0.0350 0.070 Uiso 1 1 calc R . .
C44 C 0.5375(5) 0.0571(4) 0.0769(4) 0.0417(17) Uani 1 1 d . . .
H44A H 0.5207 0.0509 0.1260 0.063 Uiso 1 1 calc R . .
H44B H 0.6022 0.0356 0.0670 0.063 Uiso 1 1 calc R . .
H44C H 0.4974 0.0289 0.0536 0.063 Uiso 1 1 calc R . .
C45 C 0.7095(4) 0.3361(4) -0.0062(3) 0.0269(12) Uani 1 1 d . . .
C46 C 0.7937(5) 0.3672(5) 0.0164(4) 0.0458(19) Uani 1 1 d . . .
H46A H 0.8502 0.3409 -0.0062 0.069 Uiso 1 1 calc R . .
H46B H 0.7946 0.3569 0.0657 0.069 Uiso 1 1 calc R . .
H46C H 0.7906 0.4239 0.0042 0.069 Uiso 1 1 calc R . .
C47 C 0.6195(4) 0.3713(4) 0.0296(3) 0.0310(14) Uani 1 1 d . . .
H47A H 0.5677 0.3471 0.0159 0.046 Uiso 1 1 calc R . .
H47B H 0.6107 0.4280 0.0172 0.046 Uiso 1 1 calc R . .
H47C H 0.6219 0.3617 0.0789 0.046 Uiso 1 1 calc R . .
C48 C 0.7074(5) 0.3521(4) -0.0829(3) 0.0402(17) Uani 1 1 d . . .
H48A H 0.6551 0.3293 -0.0974 0.060 Uiso 1 1 calc R . .
H48B H 0.7653 0.3283 -0.1056 0.060 Uiso 1 1 calc R . .
H48C H 0.7005 0.4089 -0.0949 0.060 Uiso 1 1 calc R . .
C49 C 0.8382(4) 0.0809(4) 0.0321(3) 0.0273(12) Uani 1 1 d . . .
C50 C 0.8515(6) 0.1038(5) -0.0436(3) 0.0460(19) Uani 1 1 d . . .
H50A H 0.8431 0.1612 -0.0517 0.069 Uiso 1 1 calc R . .
H50B H 0.8060 0.0814 -0.0667 0.069 Uiso 1 1 calc R . .
H50C H 0.9142 0.0838 -0.0613 0.069 Uiso 1 1 calc R . .
C51 C 0.8482(5) -0.0084(4) 0.0456(4) 0.0393(16) Uani 1 1 d . . .
H51A H 0.8384 -0.0226 0.0945 0.059 Uiso 1 1 calc R . .
H51B H 0.9104 -0.0301 0.0285 0.059 Uiso 1 1 calc R . .
H51C H 0.8020 -0.0298 0.0223 0.059 Uiso 1 1 calc R . .
C52 C 0.9072(4) 0.1162(4) 0.0698(4) 0.0360(15) Uani 1 1 d . . .
H52A H 0.8944 0.1040 0.1187 0.054 Uiso 1 1 calc R . .
H52B H 0.9012 0.1733 0.0594 0.054 Uiso 1 1 calc R . .
H52C H 0.9703 0.0940 0.0553 0.054 Uiso 1 1 calc R . .
C61 C 1.1020(4) 0.3022(4) 0.0096(3) 0.0303(14) Uani 1 1 d . . .
C62 C 1.0839(5) 0.3715(5) -0.0431(4) 0.0442(18) Uani 1 1 d . . .
H62A H 1.0264 0.3674 -0.0633 0.066 Uiso 1 1 calc R . .
H62B H 1.1355 0.3709 -0.0786 0.066 Uiso 1 1 calc R . .
H62C H 1.0782 0.4207 -0.0211 0.066 Uiso 1 1 calc R . .
C63 C 1.1026(6) 0.2259(5) -0.0211(4) 0.0482(19) Uani 1 1 d . . .
H63A H 1.1121 0.1823 0.0139 0.072 Uiso 1 1 calc R . .
H63B H 1.1529 0.2210 -0.0575 0.072 Uiso 1 1 calc R . .
H63C H 1.0433 0.2244 -0.0396 0.072 Uiso 1 1 calc R . .
C64 C 1.1944(4) 0.3066(5) 0.0386(3) 0.0366(16) Uani 1 1 d . . .
H64A H 1.2052 0.2632 0.0735 0.055 Uiso 1 1 calc R . .
H64B H 1.1924 0.3567 0.0587 0.055 Uiso 1 1 calc R . .
H64C H 1.2447 0.3029 0.0021 0.055 Uiso 1 1 calc R . .
C65 C 1.1008(4) 0.1569(4) 0.2123(3) 0.0270(13) Uani 1 1 d . . .
C66 C 1.1324(7) 0.0780(5) 0.1818(5) 0.059(2) Uani 1 1 d . . .
H66A H 1.1781 0.0858 0.1429 0.088 Uiso 1 1 calc R . .
H66B H 1.0788 0.0574 0.1668 0.088 Uiso 1 1 calc R . .
H66C H 1.1602 0.0404 0.2163 0.088 Uiso 1 1 calc R . .
C67 C 1.1818(5) 0.1832(6) 0.2409(4) 0.057(2) Uani 1 1 d . . .
H67A H 1.1638 0.2347 0.2583 0.085 Uiso 1 1 calc R . .
H67B H 1.2329 0.1868 0.2052 0.085 Uiso 1 1 calc R . .
H67C H 1.2017 0.1451 0.2780 0.085 Uiso 1 1 calc R . .
C68 C 1.0193(5) 0.1502(4) 0.2640(4) 0.0381(16) Uani 1 1 d . . .
H68A H 1.0031 0.2000 0.2848 0.057 Uiso 1 1 calc R . .
H68B H 1.0352 0.1082 0.2992 0.057 Uiso 1 1 calc R . .
H68C H 0.9665 0.1379 0.2419 0.057 Uiso 1 1 calc R . .
C69 C 1.0347(4) 0.4365(3) 0.1874(3) 0.0203(11) Uani 1 1 d . . .
C70 C 1.0988(4) 0.4834(4) 0.1384(3) 0.0333(14) Uani 1 1 d . . .
H70A H 1.1634 0.4645 0.1456 0.050 Uiso 1 1 calc R . .
H70B H 1.0866 0.5391 0.1466 0.050 Uiso 1 1 calc R . .
H70C H 1.0877 0.4768 0.0916 0.050 Uiso 1 1 calc R . .
C71 C 1.0512(5) 0.4448(5) 0.2603(3) 0.0423(17) Uani 1 1 d . . .
H71A H 1.0122 0.4117 0.2908 0.063 Uiso 1 1 calc R . .
H71B H 1.0355 0.4997 0.2702 0.063 Uiso 1 1 calc R . .
H71C H 1.1165 0.4283 0.2669 0.063 Uiso 1 1 calc R . .
C72 C 0.9344(4) 0.4638(4) 0.1769(3) 0.0354(15) Uani 1 1 d . . .
H72A H 0.8945 0.4313 0.2071 0.053 Uiso 1 1 calc R . .
H72B H 0.9238 0.4590 0.1296 0.053 Uiso 1 1 calc R . .
H72C H 0.9201 0.5187 0.1871 0.053 Uiso 1 1 calc R . .
K2 K -0.01024(14) 0.71576(9) 0.39479(8) 0.0459(4) Uani 1 1 d . . .
O65A O 0.1677(6) 0.6636(5) 0.3818(4) 0.0300(18) Uani 0.559(6) 1 d PU A 1
O66A O 0.0532(7) 0.6004(5) 0.4950(5) 0.038(2) Uani 0.559(6) 1 d PU A 1
O67A O -0.2008(8) 0.6668(7) 0.3999(6) 0.040(2) Uani 0.559(6) 1 d PU A 1
O68A O -0.0659(11) 0.8327(15) 0.4907(13) 0.037(3) Uani 0.559(6) 1 d PU A 1
N1A N 0.0879(10) 0.7526(8) 0.2660(6) 0.031(3) Uani 0.559(6) 1 d PU A 1
N2A N -0.1319(11) 0.6825(7) 0.5296(5) 0.042(2) Uani 0.559(6) 1 d PU A 1
C73A C 0.1875(8) 0.7308(8) 0.2710(6) 0.032(2) Uani 0.559(6) 1 d PU A 1
H73A H 0.2129 0.7731 0.2910 0.039 Uiso 0.559(6) 1 calc PR A 1
H73B H 0.2189 0.7260 0.2248 0.039 Uiso 0.559(6) 1 calc PR A 1
C74A C 0.2080(13) 0.6549(11) 0.3134(9) 0.037(3) Uani 0.559(6) 1 d PU A 1
H74A H 0.1819 0.6122 0.2943 0.044 Uiso 0.559(6) 1 calc PR A 1
H74B H 0.2758 0.6411 0.3131 0.044 Uiso 0.559(6) 1 calc PR A 1
C75A C 0.201(2) 0.6027(16) 0.4268(12) 0.043(4) Uani 0.559(6) 1 d PU A 1
H75A H 0.2681 0.6033 0.4289 0.052 Uiso 0.559(6) 1 calc PR A 1
H75B H 0.1908 0.5518 0.4110 0.052 Uiso 0.559(6) 1 calc PR A 1
C76A C 0.1503(11) 0.6115(9) 0.4974(8) 0.048(3) Uani 0.559(6) 1 d PU A 1
H76A H 0.1790 0.5720 0.5308 0.057 Uiso 0.559(6) 1 calc PR A 1
H76B H 0.1550 0.6644 0.5115 0.057 Uiso 0.559(6) 1 calc PR A 1
C77A C 0.0098(14) 0.5951(12) 0.5602(9) 0.039(3) Uani 0.559(6) 1 d PU A 1
H77A H 0.0268 0.6371 0.5857 0.046 Uiso 0.559(6) 1 calc PR A 1
H77B H 0.0307 0.5439 0.5840 0.046 Uiso 0.559(6) 1 calc PR A 1
C78A C -0.0956(10) 0.6033(8) 0.5579(6) 0.042(3) Uani 0.559(6) 1 d PU A 1
H78A H -0.1118 0.5635 0.5296 0.050 Uiso 0.559(6) 1 calc PR A 1
H78B H -0.1255 0.5931 0.6043 0.050 Uiso 0.559(6) 1 calc PR A 1
C79A C 0.0572(11) 0.7076(10) 0.2136(7) 0.038(3) Uani 0.559(6) 1 d PU A 1
H79A H 0.0856 0.6525 0.2195 0.046 Uiso 0.559(6) 1 calc PR A 1
H79B H 0.0800 0.7298 0.1681 0.046 Uiso 0.559(6) 1 calc PR A 1
C80A C -0.0453(14) 0.7087(13) 0.2168(12) 0.042(4) Uani 0.559(6) 1 d PU A 1
H80A H -0.0742 0.7637 0.2107 0.050 Uiso 0.559(6) 1 calc PR A 1
H80B H -0.0613 0.6803 0.1793 0.050 Uiso 0.559(6) 1 calc PR A 1
C81A C -0.2098(12) 0.6216(11) 0.3448(10) 0.043(3) Uani 0.559(6) 1 d PU A 1
H81A H -0.1751 0.5688 0.3517 0.051 Uiso 0.559(6) 1 calc PR A 1
H81B H -0.2757 0.6153 0.3420 0.051 Uiso 0.559(6) 1 calc PR A 1
C82A C -0.2463(11) 0.6350(10) 0.4612(8) 0.052(3) Uani 0.559(6) 1 d PU A 1
H82A H -0.2210 0.5796 0.4713 0.063 Uiso 0.559(6) 1 calc PR A 1
H82B H -0.3135 0.6369 0.4568 0.063 Uiso 0.559(6) 1 calc PR A 1
C83A C -0.2301(11) 0.6840(9) 0.5184(7) 0.053(3) Uani 0.559(6) 1 d PU A 1
H83A H -0.2561 0.7391 0.5075 0.063 Uiso 0.559(6) 1 calc PR A 1
H83B H -0.2641 0.6642 0.5610 0.063 Uiso 0.559(6) 1 calc PR A 1
C84A C 0.0702(12) 0.8372(11) 0.2459(8) 0.033(3) Uani 0.559(6) 1 d PU A 1
H84A H 0.0091 0.8467 0.2273 0.040 Uiso 0.559(6) 1 calc PR A 1
H84B H 0.1171 0.8503 0.2084 0.040 Uiso 0.559(6) 1 calc PR A 1
C85A C -0.1373(15) 0.8244(11) 0.5435(10) 0.060(4) Uani 0.559(6) 1 d PU A 1
H85A H -0.1983 0.8348 0.5246 0.072 Uiso 0.559(6) 1 calc PR A 1
H85B H -0.1349 0.8629 0.5771 0.072 Uiso 0.559(6) 1 calc PR A 1
C86A C -0.1260(14) 0.7434(9) 0.5771(7) 0.056(3) Uani 0.559(6) 1 d PU A 1
H86A H -0.1746 0.7386 0.6153 0.067 Uiso 0.559(6) 1 calc PR A 1
H86B H -0.0651 0.7338 0.5961 0.067 Uiso 0.559(6) 1 calc PR A 1
O65B O 0.1909(10) 0.6685(8) 0.3350(8) 0.032(3) Uani 0.441(6) 1 d PU A 2
O66B O 0.1152(9) 0.5953(6) 0.4588(6) 0.038(2) Uani 0.441(6) 1 d PU A 2
O67B O -0.1606(10) 0.6448(9) 0.4082(7) 0.040(3) Uani 0.441(6) 1 d PU A 2
O68B O -0.0373(12) 0.8282(17) 0.4887(15) 0.025(3) Uani 0.441(6) 1 d PU A 2
N1B N 0.0767(12) 0.7737(10) 0.2454(7) 0.027(3) Uani 0.441(6) 1 d PU A 2
N2B N -0.0667(12) 0.6634(9) 0.5287(6) 0.039(3) Uani 0.441(6) 1 d PU A 2
C73B C 0.1778(11) 0.7578(9) 0.2360(9) 0.034(3) Uani 0.441(6) 1 d PU A 2
H73C H 0.2055 0.7964 0.2593 0.041 Uiso 0.441(6) 1 calc PR A 2
H73D H 0.1982 0.7650 0.1870 0.041 Uiso 0.441(6) 1 calc PR A 2
C74B C 0.2123(11) 0.6771(9) 0.2628(8) 0.034(3) Uani 0.441(6) 1 d PU A 2
H74C H 0.1828 0.6381 0.2413 0.041 Uiso 0.441(6) 1 calc PR A 2
H74D H 0.2801 0.6675 0.2517 0.041 Uiso 0.441(6) 1 calc PR A 2
C75B C 0.2297(11) 0.5941(9) 0.3630(8) 0.035(3) Uani 0.441(6) 1 d PU A 2
H75C H 0.2974 0.5867 0.3506 0.042 Uiso 0.441(6) 1 calc PR A 2
H75D H 0.2016 0.5514 0.3455 0.042 Uiso 0.441(6) 1 calc PR A 2
C76B C 0.209(2) 0.593(2) 0.4407(14) 0.039(4) Uani 0.441(6) 1 d PU A 2
H76C H 0.2415 0.5447 0.4625 0.046 Uiso 0.441(6) 1 calc PR A 2
H76D H 0.2325 0.6387 0.4571 0.046 Uiso 0.441(6) 1 calc PR A 2
C77B C 0.0973(15) 0.5969(11) 0.5293(9) 0.049(3) Uani 0.441(6) 1 d PU A 2
H77C H 0.1114 0.6474 0.5434 0.059 Uiso 0.441(6) 1 calc PR A 2
H77D H 0.1366 0.5538 0.5526 0.059 Uiso 0.441(6) 1 calc PR A 2
C78B C -0.010(2) 0.5867(17) 0.5492(13) 0.047(4) Uani 0.441(6) 1 d PU A 2
H78C H -0.0279 0.5438 0.5253 0.056 Uiso 0.441(6) 1 calc PR A 2
H78D H -0.0211 0.5734 0.5986 0.056 Uiso 0.441(6) 1 calc PR A 2
C79B C 0.0329(13) 0.7330(12) 0.1951(8) 0.034(3) Uani 0.441(6) 1 d PU A 2
H79C H 0.0653 0.6793 0.1922 0.041 Uiso 0.441(6) 1 calc PR A 2
H79D H 0.0414 0.7617 0.1497 0.041 Uiso 0.441(6) 1 calc PR A 2
C80B C -0.0693(17) 0.7278(16) 0.2134(15) 0.034(4) Uani 0.441(6) 1 d PU A 2
H80C H -0.1020 0.7805 0.2205 0.041 Uiso 0.441(6) 1 calc PR A 2
H80D H -0.0963 0.7065 0.1762 0.041 Uiso 0.441(6) 1 calc PR A 2
C81B C -0.1776(16) 0.6034(14) 0.3512(13) 0.040(4) Uani 0.441(6) 1 d PU A 2
H81C H -0.2392 0.5841 0.3593 0.048 Uiso 0.441(6) 1 calc PR A 2
H81D H -0.1302 0.5576 0.3459 0.048 Uiso 0.441(6) 1 calc PR A 2
C82B C -0.1785(14) 0.5982(11) 0.4711(9) 0.051(4) Uani 0.441(6) 1 d PU A 2
H82C H -0.1377 0.5479 0.4715 0.061 Uiso 0.441(6) 1 calc PR A 2
H82D H -0.2437 0.5865 0.4766 0.061 Uiso 0.441(6) 1 calc PR A 2
C83B C -0.1592(15) 0.6461(12) 0.5299(9) 0.047(4) Uani 0.441(6) 1 d PU A 2
H83C H -0.2006 0.6961 0.5283 0.056 Uiso 0.441(6) 1 calc PR A 2
H83D H -0.1754 0.6162 0.5737 0.056 Uiso 0.441(6) 1 calc PR A 2
C84B C 0.0481(15) 0.8589(12) 0.2344(11) 0.032(4) Uani 0.441(6) 1 d PU A 2
H84C H -0.0189 0.8691 0.2286 0.038 Uiso 0.441(6) 1 calc PR A 2
H84D H 0.0830 0.8818 0.1935 0.038 Uiso 0.441(6) 1 calc PR A 2
C85B C -0.0946(12) 0.8062(12) 0.5496(9) 0.034(3) Uani 0.441(6) 1 d PU A 2
H85C H -0.1599 0.8097 0.5393 0.040 Uiso 0.441(6) 1 calc PR A 2
H85D H -0.0908 0.8428 0.5845 0.040 Uiso 0.441(6) 1 calc PR A 2
C86B C -0.0632(13) 0.7251(9) 0.5759(7) 0.033(3) Uani 0.441(6) 1 d PU A 2
H86C H -0.1019 0.7121 0.6183 0.039 Uiso 0.441(6) 1 calc PR A 2
H86D H 0.0014 0.7233 0.5876 0.039 Uiso 0.441(6) 1 calc PR A 2
O69 O -0.0796(3) 0.6746(3) 0.2773(2) 0.0379(11) Uani 1 1 d U A .
O70 O 0.0047(3) 0.8760(2) 0.3536(2) 0.0266(9) Uani 1 1 d U A .
C87 C -0.1736(5) 0.6617(5) 0.2840(4) 0.0454(17) Uani 1 1 d U . .
H87A H -0.1839 0.6319 0.2458 0.054 Uiso 0.559(6) 1 calc PR A 1
H87B H -0.2109 0.7135 0.2784 0.054 Uiso 0.559(6) 1 calc PR A 1
H87C H -0.1900 0.6369 0.2445 0.054 Uiso 0.441(6) 1 calc PR A 2
H87D H -0.2149 0.7110 0.2899 0.054 Uiso 0.441(6) 1 calc PR A 2
C88 C 0.0706(5) 0.8949(4) 0.2995(4) 0.0403(16) Uani 1 1 d U . .
H88A H 0.1329 0.8910 0.3160 0.048 Uiso 0.559(6) 1 calc PR A 1
H88B H 0.0546 0.9493 0.2799 0.048 Uiso 0.559(6) 1 calc PR A 1
H88C H 0.1335 0.8735 0.3113 0.048 Uiso 0.441(6) 1 calc PR A 2
H88D H 0.0687 0.9526 0.2910 0.048 Uiso 0.441(6) 1 calc PR A 2
C89 C 0.0074(4) 0.9244(4) 0.4081(3) 0.0295(13) Uani 1 1 d U . .
H89A H -0.0005 0.9805 0.3908 0.035 Uiso 1 1 calc R A .
H89B H 0.0682 0.9131 0.4271 0.035 Uiso 1 1 calc R . .
C90 C -0.0674(5) 0.9088(4) 0.4618(3) 0.0337(14) Uani 1 1 d U A .
H90A H -0.0649 0.9436 0.4982 0.040 Uiso 0.559(6) 1 calc PR A 1
H90B H -0.1274 0.9236 0.4423 0.040 Uiso 0.559(6) 1 calc PR A 1
H90C H -0.0720 0.9460 0.4973 0.040 Uiso 0.441(6) 1 calc PR A 2
H90D H -0.1279 0.9120 0.4427 0.040 Uiso 0.441(6) 1 calc PR A 2
C91 C 0.6558(9) 0.0771(10) -0.1966(7) 0.124(5) Uani 1 1 d U . .
H91A H 0.6960 0.0545 -0.2340 0.185 Uiso 1 1 calc R . .
H91B H 0.6383 0.0349 -0.1629 0.185 Uiso 1 1 calc R . .
H91C H 0.6889 0.1130 -0.1753 0.185 Uiso 1 1 calc R . .
C92 C 0.5749(10) 0.1188(11) -0.2221(8) 0.122(5) Uani 1 1 d U . .
H92A H 0.5463 0.1542 -0.1874 0.147 Uiso 1 1 calc R . .
H92B H 0.5310 0.0801 -0.2252 0.147 Uiso 1 1 calc R . .
C93 C 0.5809(10) 0.1658(11) -0.2870(8) 0.128(5) Uani 1 1 d U . .
H93A H 0.6152 0.1320 -0.3208 0.154 Uiso 1 1 calc R . .
H93B H 0.6194 0.2082 -0.2824 0.154 Uiso 1 1 calc R . .
C94 C 0.4945(13) 0.2031(11) -0.3161(9) 0.140(5) Uani 1 1 d U B .
H94A H 0.4517 0.1621 -0.3105 0.168 Uiso 1 1 calc R . .
H94B H 0.4674 0.2436 -0.2854 0.168 Uiso 1 1 calc R . .
C95 C 0.4877(15) 0.2375(14) -0.3800(10) 0.165(7) Uani 1 1 d DU . .
H95A H 0.5220 0.2019 -0.4126 0.198 Uiso 0.55(2) 1 calc PR B 1
H95B H 0.4219 0.2445 -0.3894 0.198 Uiso 0.55(2) 1 calc PR B 1
H95C H 0.5486 0.2577 -0.3906 0.198 Uiso 0.45(2) 1 calc PR B 2
H95D H 0.4915 0.1915 -0.4069 0.198 Uiso 0.45(2) 1 calc PR B 2
C96A C 0.5198(18) 0.3055(12) -0.3904(12) 0.092(8) Uani 0.55(2) 1 d PDU B 1
H96A H 0.4731 0.3462 -0.3727 0.138 Uiso 0.55(2) 1 calc PR B 1
H96B H 0.5343 0.3178 -0.4392 0.138 Uiso 0.55(2) 1 calc PR B 1
H96C H 0.5761 0.3037 -0.3670 0.138 Uiso 0.55(2) 1 calc PR B 1
C96B C 0.432(2) 0.2915(15) -0.4152(14) 0.114(11) Uani 0.45(2) 1 d PDU B 2
H96D H 0.4650 0.3369 -0.4312 0.171 Uiso 0.45(2) 1 calc PR B 2
H96E H 0.3765 0.3084 -0.3857 0.171 Uiso 0.45(2) 1 calc PR B 2
H96F H 0.4135 0.2683 -0.4543 0.171 Uiso 0.45(2) 1 calc PR B 2

loop_
_atom_site_aniso_label
_atom_site_aniso_U_11
_atom_site_aniso_U_22
_atom_site_aniso_U_33
_atom_site_aniso_U_23
_atom_site_aniso_U_13
_atom_site_aniso_U_12
U1 0.01221(8) 0.02099(10) 0.01591(9) -0.00248(6) -0.00140(6) -0.00313(6)
K1 0.0167(5) 0.0262(6) 0.0205(5) -0.0029(4) -0.0032(4) -0.0051(4)
S1 0.0215(7) 0.0421(9) 0.0207(7) -0.0100(6) -0.0019(5) -0.0122(6)
Si1 0.0186(7) 0.0228(8) 0.0166(7) 0.0011(6) -0.0023(5) -0.0075(6)
Si2 0.0146(7) 0.0227(8) 0.0197(7) -0.0047(6) -0.0026(5) -0.0006(6)
Si3 0.0174(7) 0.0241(8) 0.0158(7) -0.0043(6) -0.0011(5) -0.0020(6)
Si4 0.0134(6) 0.0222(7) 0.0172(7) -0.0014(6) -0.0013(5) -0.0029(5)
O1 0.0190(19) 0.024(2) 0.030(2) -0.0030(16) -0.0111(16) -0.0030(16)
O2 0.033(2) 0.024(2) 0.0180(19) -0.0027(15) -0.0031(16) -0.0050(17)
O3 0.0197(19) 0.033(2) 0.0198(19) -0.0017(16) -0.0033(15) -0.0013(16)
O4 0.0198(19) 0.029(2) 0.025(2) 0.0048(16) -0.0058(16) -0.0082(16)
O21 0.0213(19) 0.023(2) 0.0207(19) -0.0057(15) -0.0014(15) 0.0008(15)
O22 0.030(2) 0.026(2) 0.0198(19) -0.0062(16) -0.0004(16) -0.0007(17)
O23 0.0155(18) 0.029(2) 0.032(2) -0.0032(17) -0.0066(16) -0.0011(16)
O24 0.0169(18) 0.027(2) 0.025(2) -0.0001(16) -0.0048(15) -0.0037(15)
O41 0.0156(17) 0.024(2) 0.0192(18) -0.0035(15) -0.0043(14) -0.0029(15)
O42 0.0201(19) 0.030(2) 0.025(2) -0.0121(16) -0.0046(15) -0.0039(16)
O43 0.030(2) 0.025(2) 0.0201(19) -0.0021(16) 0.0002(16) 0.0015(17)
O44 0.0221(19) 0.025(2) 0.024(2) -0.0051(16) 0.0003(16) -0.0005(16)
O61 0.0171(18) 0.034(2) 0.0197(19) -0.0057(16) -0.0011(15) -0.0056(16)
O62 0.023(2) 0.076(4) 0.020(2) -0.002(2) 0.0001(17) -0.010(2)
O63 0.031(2) 0.038(3) 0.036(3) 0.004(2) -0.0033(19) 0.000(2)
O64 0.029(2) 0.034(3) 0.040(3) -0.005(2) -0.0074(19) -0.0014(19)
C1 0.049(4) 0.021(3) 0.024(3) -0.007(2) -0.007(3) 0.001(3)
C2 0.041(4) 0.046(4) 0.033(4) -0.014(3) -0.011(3) -0.005(3)
C3 0.046(4) 0.050(5) 0.032(4) -0.010(3) -0.006(3) 0.003(3)
C4 0.087(6) 0.027(4) 0.048(5) -0.006(3) -0.019(4) -0.004(4)
C5 0.029(3) 0.033(3) 0.015(2) -0.002(2) -0.009(2) -0.010(2)
C6 0.021(3) 0.046(4) 0.025(3) 0.001(3) -0.004(2) -0.008(3)
C7 0.035(4) 0.056(5) 0.030(3) 0.016(3) -0.012(3) -0.019(3)
C8 0.048(4) 0.049(5) 0.040(4) -0.019(3) 0.001(3) -0.018(4)
C9 0.017(3) 0.042(4) 0.036(3) 0.009(3) 0.000(2) -0.014(3)
C10 0.037(4) 0.036(4) 0.041(4) 0.010(3) 0.002(3) -0.017(3)
C11 0.031(4) 0.049(5) 0.050(4) 0.001(4) 0.009(3) -0.006(3)
C12 0.028(4) 0.077(6) 0.062(5) 0.024(4) -0.017(3) -0.032(4)
C21 0.027(3) 0.031(3) 0.018(3) -0.008(2) 0.000(2) -0.004(2)
C22 0.062(5) 0.032(4) 0.024(3) -0.004(3) 0.003(3) -0.007(3)
C23 0.029(3) 0.045(4) 0.035(3) -0.013(3) -0.009(3) -0.004(3)
C24 0.028(3) 0.071(5) 0.021(3) -0.006(3) 0.002(3) -0.004(3)
C25 0.016(3) 0.032(3) 0.030(3) -0.005(2) -0.006(2) -0.003(2)
C26 0.021(3) 0.048(4) 0.032(3) -0.013(3) -0.006(2) 0.001(3)
C27 0.017(3) 0.036(3) 0.027(3) -0.009(2) -0.005(2) 0.000(2)
C28 0.019(3) 0.042(4) 0.050(4) 0.003(3) -0.007(3) -0.012(3)
C29 0.025(3) 0.030(3) 0.029(3) -0.002(2) -0.001(2) -0.012(2)
C30 0.032(4) 0.054(5) 0.076(6) 0.015(4) -0.027(4) -0.018(3)
C31 0.105(8) 0.030(4) 0.067(6) -0.012(4) 0.026(6) -0.016(5)
C32 0.052(4) 0.045(4) 0.038(4) 0.014(3) -0.011(3) -0.025(4)
C41 0.026(3) 0.032(3) 0.034(3) -0.015(3) -0.012(2) -0.003(2)
C42 0.027(4) 0.065(6) 0.079(6) -0.036(5) -0.017(4) -0.004(3)
C43 0.056(5) 0.057(5) 0.032(4) -0.011(3) -0.021(3) -0.011(4)
C44 0.045(4) 0.041(4) 0.045(4) -0.010(3) -0.015(3) -0.015(3)
C45 0.027(3) 0.033(3) 0.019(3) 0.001(2) 0.000(2) 0.000(2)
C46 0.034(4) 0.043(4) 0.060(5) 0.018(4) -0.014(3) -0.010(3)
C47 0.035(3) 0.031(3) 0.025(3) -0.002(2) -0.002(3) 0.006(3)
C48 0.055(4) 0.041(4) 0.021(3) 0.003(3) 0.000(3) 0.008(3)
C49 0.028(3) 0.028(3) 0.024(3) -0.004(2) -0.001(2) 0.005(2)
C50 0.051(4) 0.053(5) 0.028(4) -0.005(3) 0.008(3) 0.010(4)
C51 0.040(4) 0.030(4) 0.044(4) -0.007(3) 0.003(3) 0.006(3)
C52 0.022(3) 0.044(4) 0.043(4) -0.011(3) 0.000(3) -0.003(3)
C61 0.021(3) 0.050(4) 0.021(3) -0.005(3) 0.002(2) -0.007(3)
C62 0.039(4) 0.054(5) 0.038(4) -0.004(3) -0.006(3) 0.002(3)
C63 0.055(5) 0.043(4) 0.050(5) -0.006(4) -0.003(4) -0.017(4)
C64 0.018(3) 0.062(5) 0.028(3) -0.001(3) 0.006(2) -0.008(3)
C65 0.023(3) 0.026(3) 0.031(3) 0.009(2) -0.006(2) -0.004(2)
C66 0.068(6) 0.045(5) 0.062(6) -0.007(4) 0.008(5) -0.007(4)
C67 0.036(4) 0.084(7) 0.056(5) -0.008(5) -0.011(4) -0.025(4)
C68 0.030(3) 0.039(4) 0.042(4) 0.010(3) 0.001(3) -0.006(3)
C69 0.015(2) 0.018(3) 0.028(3) -0.003(2) -0.001(2) -0.004(2)
C70 0.027(3) 0.043(4) 0.031(3) 0.002(3) -0.007(3) -0.010(3)
C71 0.032(4) 0.062(5) 0.032(4) 0.003(3) -0.005(3) -0.006(3)
C72 0.021(3) 0.047(4) 0.035(4) 0.006(3) -0.001(3) -0.002(3)
K2 0.0840(12) 0.0247(7) 0.0347(8) -0.0037(6) -0.0326(8) -0.0053(7)
O65A 0.036(4) 0.026(4) 0.029(4) -0.005(3) -0.005(3) -0.002(3)
O66A 0.050(5) 0.039(4) 0.033(4) 0.004(3) -0.024(4) -0.023(4)
O67A 0.038(6) 0.041(6) 0.039(5) 0.001(4) 0.001(5) -0.012(4)
O68A 0.051(9) 0.036(6) 0.025(5) -0.003(4) 0.000(8) -0.017(8)
N1A 0.031(5) 0.039(7) 0.022(6) -0.007(4) -0.003(4) -0.001(5)
N2A 0.072(7) 0.037(5) 0.020(4) -0.003(4) 0.006(5) -0.020(5)
C73A 0.028(5) 0.039(6) 0.029(5) -0.003(5) 0.002(4) -0.003(5)
C74A 0.034(6) 0.035(7) 0.037(7) -0.009(6) 0.005(6) 0.008(5)
C75A 0.048(7) 0.034(7) 0.049(9) 0.011(7) -0.017(7) -0.010(6)
C76A 0.060(7) 0.043(6) 0.047(6) 0.015(5) -0.026(5) -0.026(5)
C77A 0.062(7) 0.041(6) 0.023(6) 0.006(5) -0.028(5) -0.031(5)
C78A 0.068(7) 0.038(6) 0.024(5) 0.005(4) -0.011(5) -0.026(5)
C79A 0.043(7) 0.052(8) 0.023(6) -0.014(5) -0.004(5) -0.004(6)
C80A 0.048(9) 0.055(9) 0.024(6) -0.009(7) -0.007(7) -0.007(7)
C81A 0.041(8) 0.046(8) 0.046(7) -0.004(6) -0.009(6) -0.021(6)
C82A 0.044(6) 0.059(7) 0.054(7) -0.003(6) 0.003(6) -0.017(6)
C83A 0.065(8) 0.051(7) 0.035(6) 0.002(6) 0.025(6) -0.008(6)
C84A 0.034(7) 0.043(8) 0.022(6) 0.004(6) -0.005(5) -0.004(6)
C85A 0.086(10) 0.047(8) 0.044(7) -0.009(6) 0.024(8) -0.016(8)
C86A 0.089(9) 0.046(7) 0.034(6) -0.012(5) 0.017(7) -0.019(7)
O65B 0.031(6) 0.027(6) 0.037(7) -0.004(5) -0.005(5) 0.006(5)
O66B 0.055(6) 0.029(5) 0.032(5) -0.001(4) -0.026(5) 0.004(5)
O67B 0.044(7) 0.043(7) 0.034(5) -0.006(5) -0.001(5) -0.012(5)
O68B 0.034(8) 0.025(5) 0.018(5) -0.008(4) -0.004(7) 0.000(7)
N1B 0.034(6) 0.031(7) 0.016(6) -0.005(5) -0.002(5) 0.003(5)
N2B 0.059(7) 0.043(6) 0.013(5) -0.005(4) 0.002(5) -0.005(6)
C73B 0.035(6) 0.029(7) 0.038(7) -0.006(6) 0.002(6) 0.002(6)
C74B 0.034(6) 0.027(6) 0.038(7) -0.004(6) 0.004(6) 0.004(5)
C75B 0.035(6) 0.026(6) 0.044(7) -0.002(5) -0.011(5) -0.001(5)
C76B 0.052(8) 0.028(8) 0.038(9) 0.013(7) -0.028(7) -0.005(6)
C77B 0.066(8) 0.041(7) 0.037(7) -0.004(6) -0.012(7) 0.008(7)
C78B 0.070(9) 0.047(8) 0.028(8) -0.003(6) -0.011(7) -0.016(8)
C79B 0.039(8) 0.045(8) 0.019(7) -0.004(6) -0.002(6) -0.006(6)
C80B 0.036(9) 0.049(10) 0.017(6) -0.003(7) -0.011(7) 0.002(7)
C81B 0.043(9) 0.038(8) 0.040(7) -0.004(6) -0.001(8) -0.014(7)
C82B 0.056(8) 0.046(8) 0.049(8) 0.002(7) 0.005(7) -0.017(7)
C83B 0.067(8) 0.043(7) 0.027(6) -0.001(6) 0.017(6) -0.013(7)
C84B 0.037(8) 0.029(9) 0.025(8) 0.002(6) -0.001(6) 0.005(6)
C85B 0.037(7) 0.040(7) 0.022(6) 0.000(5) -0.006(6) 0.000(6)
C86B 0.056(8) 0.035(7) 0.010(5) -0.003(5) -0.002(6) -0.011(6)
O69 0.039(3) 0.051(3) 0.027(2) -0.009(2) -0.0083(19) -0.010(2)
O70 0.028(2) 0.030(2) 0.024(2) -0.0047(17) -0.0043(16) -0.0065(17)
C87 0.047(4) 0.051(4) 0.046(4) -0.018(3) -0.008(3) -0.019(3)
C88 0.044(4) 0.041(4) 0.038(4) -0.007(3) 0.008(3) -0.017(3)
C89 0.036(3) 0.027(3) 0.028(3) -0.006(2) -0.014(3) -0.004(3)
C90 0.042(4) 0.035(3) 0.028(3) -0.009(3) -0.009(3) -0.006(3)
C91 0.069(8) 0.202(16) 0.108(10) -0.068(11) -0.002(7) -0.011(10)
C92 0.086(9) 0.169(13) 0.120(10) -0.043(10) -0.019(8) -0.010(9)
C93 0.083(8) 0.207(13) 0.098(9) -0.060(9) 0.009(8) -0.008(9)
C94 0.147(11) 0.154(12) 0.122(10) -0.070(10) -0.019(10) 0.017(10)
C95 0.166(13) 0.182(14) 0.132(12) -0.046(13) 0.035(12) 0.022(13)
C96A 0.124(18) 0.061(12) 0.086(14) -0.040(11) 0.009(13) 0.020(13)
C96B 0.18(2) 0.044(13) 0.094(18) -0.003(12) 0.057(17) 0.035(16)

_geom_special_details            
; 
 All esds (except the esd in the dihedral angle between two l.s. planes) 
 are estimated using the full covariance matrix.  The cell esds are taken 
 into account individually in the estimation of esds in distances, angles 
 and torsion angles; correlations between esds in cell parameters are only 
 used when they are defined by crystal symmetry.  An approximate (isotropic) 
 treatment of cell esds is used for estimating esds involving l.s. planes. 
;

loop_
_geom_bond_atom_site_label_1
_geom_bond_atom_site_label_2
_geom_bond_distance
_geom_bond_site_symmetry_2
_geom_bond_publ_flag
U1 O61 2.197(4) . ?
U1 O21 2.229(4) . ?
U1 O1 2.264(4) . ?
U1 O41 2.275(4) . ?
U1 S1 2.5220(14) . ?
U1 K1 3.5828(13) . ?
K1 O23 2.694(4) . ?
K1 O42 2.705(4) . ?
K1 O4 2.735(4) . ?
K1 O41 2.799(4) . ?
K1 O1 2.867(4) . ?
K1 O21 2.917(4) . ?
K1 Si3 3.4213(19) . ?
K1 Si2 3.480(2) . ?
K1 Si1 3.4801(19) . ?
Si1 O1 1.579(4) . ?
Si1 O3 1.620(4) . ?
Si1 O2 1.640(4) . ?
Si1 O4 1.660(4) . ?
Si2 O21 1.590(4) . ?
Si2 O22 1.630(4) . ?
Si2 O24 1.633(4) . ?
Si2 O23 1.657(4) . ?
Si3 O41 1.587(4) . ?
Si3 O44 1.633(4) . ?
Si3 O43 1.637(4) . ?
Si3 O42 1.663(4) . ?
Si4 O61 1.590(4) . ?
Si4 O63 1.626(5) . ?
Si4 O62 1.627(4) . ?
Si4 O64 1.641(5) . ?
O2 C1 1.434(7) . ?
O3 C5 1.445(6) . ?
O4 C9 1.451(7) . ?
O22 C21 1.452(7) . ?
O23 C25 1.448(6) . ?
O24 C29 1.434(7) . ?
O42 C41 1.454(7) . ?
O43 C45 1.443(7) . ?
O44 C49 1.445(7) . ?
O62 C61 1.436(7) . ?
O63 C65 1.453(7) . ?
O64 C69 1.451(7) . ?
C1 C3 1.514(10) . ?
C1 C2 1.525(9) . ?
C1 C4 1.530(9) . ?
C2 H2A 0.9800 . ?
C2 H2B 0.9800 . ?
C2 H2C 0.9800 . ?
C3 H3A 0.9800 . ?
C3 H3B 0.9800 . ?
C3 H3C 0.9800 . ?
C4 H4A 0.9800 . ?
C4 H4B 0.9800 . ?
C4 H4C 0.9800 . ?
C5 C8 1.519(9) . ?
C5 C6 1.520(8) . ?
C5 C7 1.525(8) . ?
C6 H6A 0.9800 . ?
C6 H6B 0.9800 . ?
C6 H6C 0.9800 . ?
C7 H7A 0.9800 . ?
C7 H7B 0.9800 . ?
C7 H7C 0.9800 . ?
C8 H8A 0.9800 . ?
C8 H8B 0.9800 . ?
C8 H8C 0.9800 . ?
C9 C11 1.523(10) . ?
C9 C10 1.526(9) . ?
C9 C12 1.533(9) . ?
C10 H10A 0.9800 . ?
C10 H10B 0.9800 . ?
C10 H10C 0.9800 . ?
C11 H11A 0.9800 . ?
C11 H11B 0.9800 . ?
C11 H11C 0.9800 . ?
C12 H12A 0.9800 . ?
C12 H12B 0.9800 . ?
C12 H12C 0.9800 . ?
C21 C22 1.516(9) . ?
C21 C23 1.517(8) . ?
C21 C24 1.527(8) . ?
C22 H22A 0.9800 . ?
C22 H22B 0.9800 . ?
C22 H22C 0.9800 . ?
C23 H23A 0.9800 . ?
C23 H23B 0.9800 . ?
C23 H23C 0.9800 . ?
C24 H24A 0.9800 . ?
C24 H24B 0.9800 . ?
C24 H24C 0.9800 . ?
C25 C26 1.522(9) . ?
C25 C28 1.526(9) . ?
C25 C27 1.535(8) . ?
C26 H26A 0.9800 . ?
C26 H26B 0.9800 . ?
C26 H26C 0.9800 . ?
C27 H27A 0.9800 . ?
C27 H27B 0.9800 . ?
C27 H27C 0.9800 . ?
C28 H28A 0.9800 . ?
C28 H28B 0.9800 . ?
C28 H28C 0.9800 . ?
C29 C31 1.494(10) . ?
C29 C32 1.518(9) . ?
C29 C30 1.523(9) . ?
C30 H30A 0.9800 . ?
C30 H30B 0.9800 . ?
C30 H30C 0.9800 . ?
C31 H31A 0.9800 . ?
C31 H31B 0.9800 . ?
C31 H31C 0.9800 . ?
C32 H32A 0.9800 . ?
C32 H32B 0.9800 . ?
C32 H32C 0.9800 . ?
C41 C42 1.513(9) . ?
C41 C44 1.514(9) . ?
C41 C43 1.531(9) . ?
C42 H42A 0.9800 . ?
C42 H42B 0.9800 . ?
C42 H42C 0.9800 . ?
C43 H43A 0.9800 . ?
C43 H43B 0.9800 . ?
C43 H43C 0.9800 . ?
C44 H44A 0.9800 . ?
C44 H44B 0.9800 . ?
C44 H44C 0.9800 . ?
C45 C47 1.517(8) . ?
C45 C46 1.524(9) . ?
C45 C48 1.526(8) . ?
C46 H46A 0.9800 . ?
C46 H46B 0.9800 . ?
C46 H46C 0.9800 . ?
C47 H47A 0.9800 . ?
C47 H47B 0.9800 . ?
C47 H47C 0.9800 . ?
C48 H48A 0.9800 . ?
C48 H48B 0.9800 . ?
C48 H48C 0.9800 . ?
C49 C50 1.517(9) . ?
C49 C51 1.527(9) . ?
C49 C52 1.528(9) . ?
C50 H50A 0.9800 . ?
C50 H50B 0.9800 . ?
C50 H50C 0.9800 . ?
C51 H51A 0.9800 . ?
C51 H51B 0.9800 . ?
C51 H51C 0.9800 . ?
C52 H52A 0.9800 . ?
C52 H52B 0.9800 . ?
C52 H52C 0.9800 . ?
C61 C63 1.499(10) . ?
C61 C62 1.527(10) . ?
C61 C64 1.533(8) . ?
C62 H62A 0.9800 . ?
C62 H62B 0.9800 . ?
C62 H62C 0.9800 . ?
C63 H63A 0.9800 . ?
C63 H63B 0.9800 . ?
C63 H63C 0.9800 . ?
C64 H64A 0.9800 . ?
C64 H64B 0.9800 . ?
C64 H64C 0.9800 . ?
C65 C67 1.497(9) . ?
C65 C68 1.501(9) . ?
C65 C66 1.542(10) . ?
C66 H66A 0.9800 . ?
C66 H66B 0.9800 . ?
C66 H66C 0.9800 . ?
C67 H67A 0.9800 . ?
C67 H67B 0.9800 . ?
C67 H67C 0.9800 . ?
C68 H68A 0.9800 . ?
C68 H68B 0.9800 . ?
C68 H68C 0.9800 . ?
C69 C72 1.511(8) . ?
C69 C71 1.514(9) . ?
C69 C70 1.526(8) . ?
C70 H70A 0.9800 . ?
C70 H70B 0.9800 . ?
C70 H70C 0.9800 . ?
C71 H71A 0.9800 . ?
C71 H71B 0.9800 . ?
C71 H71C 0.9800 . ?
C72 H72A 0.9800 . ?
C72 H72B 0.9800 . ?
C72 H72C 0.9800 . ?
K2 O67B 2.621(15) . ?
K2 O65A 2.640(8) . ?
K2 O68B 2.78(3) . ?
K2 N2B 2.802(12) . ?
K2 O66A 2.818(8) . ?
K2 O69 2.819(5) . ?
K2 O70 2.831(4) . ?
K2 N1A 2.861(13) . ?
K2 O66B 2.885(10) . ?
K2 O68A 2.89(3) . ?
K2 O67A 2.995(11) . ?
K2 O65B 3.100(14) . ?
O65A C75A 1.39(2) . ?
O65A C74A 1.440(16) . ?
O66A C77A 1.38(2) . ?
O66A C76A 1.461(17) . ?
O67A C82A 1.422(17) . ?
O67A C81A 1.43(2) . ?
O68A C90 1.38(3) . ?
O68A C85A 1.41(2) . ?
N1A C73A 1.468(18) . ?
N1A C84A 1.473(19) . ?
N1A C79A 1.488(18) . ?
N2A C83A 1.47(2) . ?
N2A C78A 1.481(18) . ?
N2A C86A 1.491(19) . ?
C73A C74A 1.50(2) . ?
C73A H73A 0.9900 . ?
C73A H73B 0.9900 . ?
C74A H74A 0.9900 . ?
C74A H74B 0.9900 . ?
C75A C76A 1.53(3) . ?
C75A H75A 0.9900 . ?
C75A H75B 0.9900 . ?
C76A H76A 0.9900 . ?
C76A H76B 0.9900 . ?
C77A C78A 1.54(2) . ?
C77A H77A 0.9900 . ?
C77A H77B 0.9900 . ?
C78A H78A 0.9900 . ?
C78A H78B 0.9900 . ?
C79A C80A 1.49(2) . ?
C79A H79A 0.9900 . ?
C79A H79B 0.9900 . ?
C80A O69 1.36(2) . ?
C80A H80A 0.9900 . ?
C80A H80B 0.9900 . ?
C81A C87 1.42(2) . ?
C81A H81A 0.9900 . ?
C81A H81B 0.9900 . ?
C82A C83A 1.53(2) . ?
C82A H82A 0.9900 . ?
C82A H82B 0.9900 . ?
C83A H83A 0.9900 . ?
C83A H83B 0.9900 . ?
C84A C88 1.52(2) . ?
C84A H84A 0.9900 . ?
C84A H84B 0.9900 . ?
C85A C86A 1.49(2) . ?
C85A H85A 0.9900 . ?
C85A H85B 0.9900 . ?
C86A H86A 0.9900 . ?
C86A H86B 0.9900 . ?
O65B C75B 1.42(2) . ?
O65B C74B 1.44(2) . ?
O66B C76B 1.38(4) . ?
O66B C77B 1.40(2) . ?
O67B C82B 1.44(2) . ?
O67B C81B 1.45(3) . ?
O68B C85B 1.45(3) . ?
O68B C90 1.47(3) . ?
N1B C73B 1.46(2) . ?
N1B C84B 1.48(2) . ?
N1B C79B 1.51(2) . ?
N2B C83B 1.42(3) . ?
N2B C86B 1.490(19) . ?
N2B C78B 1.52(3) . ?
C73B C74B 1.49(2) . ?
C73B H73C 0.9900 . ?
C73B H73D 0.9900 . ?
C74B H74C 0.9900 . ?
C74B H74D 0.9900 . ?
C75B C76B 1.54(3) . ?
C75B H75C 0.9900 . ?
C75B H75D 0.9900 . ?
C76B H76C 0.9900 . ?
C76B H76D 0.9900 . ?
C77B C78B 1.60(4) . ?
C77B H77C 0.9900 . ?
C77B H77D 0.9900 . ?
C78B H78C 0.9900 . ?
C78B H78D 0.9900 . ?
C79B C80B 1.51(3) . ?
C79B H79C 0.9900 . ?
C79B H79D 0.9900 . ?
C80B O69 1.50(3) . ?
C80B H80C 0.9900 . ?
C80B H80D 0.9900 . ?
C81B C87 1.59(2) . ?
C81B H81C 0.9900 . ?
C81B H81D 0.9900 . ?
C82B C83B 1.56(3) . ?
C82B H82C 0.9900 . ?
C82B H82D 0.9900 . ?
C83B H83C 0.9900 . ?
C83B H83D 0.9900 . ?
C84B C88 1.57(2) . ?
C84B H84C 0.9900 . ?
C84B H84D 0.9900 . ?
C85B C86B 1.48(2) . ?
C85B H85C 0.9900 . ?
C85B H85D 0.9900 . ?
C86B H86C 0.9900 . ?
C86B H86D 0.9900 . ?
O69 C87 1.408(8) . ?
O70 C88 1.411(8) . ?
O70 C89 1.435(7) . ?
C87 H87A 0.9900 . ?
C87 H87B 0.9900 . ?
C87 H87C 0.9900 . ?
C87 H87D 0.9900 . ?
C88 H88A 0.9900 . ?
C88 H88B 0.9900 . ?
C88 H88C 0.9900 . ?
C88 H88D 0.9900 . ?
C89 C90 1.478(9) . ?
C89 H89A 0.9900 . ?
C89 H89B 0.9900 . ?
C90 H90A 0.9900 . ?
C90 H90B 0.9900 . ?
C90 H90C 0.9900 . ?
C90 H90D 0.9900 . ?
C91 C92 1.419(18) . ?
C91 H91A 0.9800 . ?
C91 H91B 0.9800 . ?
C91 H91C 0.9800 . ?
C92 C93 1.46(2) . ?
C92 H92A 0.9900 . ?
C92 H92B 0.9900 . ?
C93 C94 1.49(2) . ?
C93 H93A 0.9900 . ?
C93 H93B 0.9900 . ?
C94 C95 1.36(2) . ?
C94 H94A 0.9900 . ?
C94 H94B 0.9900 . ?
C95 C96A 1.30(2) . ?
C95 C96B 1.35(2) . ?
C95 H95A 0.9900 . ?
C95 H95B 0.9900 . ?
C95 H95C 0.9900 . ?
C95 H95D 0.9900 . ?
C96A H96A 0.9800 . ?
C96A H96B 0.9800 . ?
C96A H96C 0.9800 . ?
C96B H96D 0.9800 . ?
C96B H96E 0.9800 . ?
C96B H96F 0.9800 . ?

loop_
_geom_angle_atom_site_label_1
_geom_angle_atom_site_label_2
_geom_angle_atom_site_label_3
_geom_angle
_geom_angle_site_symmetry_1
_geom_angle_site_symmetry_3
_geom_angle_publ_flag
O61 U1 O21 127.48(14) . . ?
O61 U1 O1 132.68(15) . . ?
O21 U1 O1 96.64(14) . . ?
O61 U1 O41 87.06(14) . . ?
O21 U1 O41 83.77(13) . . ?
O1 U1 O41 81.09(14) . . ?
O61 U1 S1 93.87(10) . . ?
O21 U1 S1 97.75(11) . . ?
O1 U1 S1 96.33(10) . . ?
O41 U1 S1 177.16(10) . . ?
O61 U1 K1 138.31(10) . . ?
O21 U1 K1 54.41(10) . . ?
O1 U1 K1 53.08(9) . . ?
O41 U1 K1 51.36(9) . . ?
S1 U1 K1 127.81(4) . . ?
O23 K1 O42 110.30(13) . . ?
O23 K1 O4 120.63(13) . . ?
O42 K1 O4 128.07(13) . . ?
O23 K1 O41 107.37(12) . . ?
O42 K1 O41 55.82(11) . . ?
O4 K1 O41 113.00(12) . . ?
O23 K1 O1 118.89(12) . . ?
O42 K1 O1 109.19(12) . . ?
O4 K1 O1 54.31(12) . . ?
O41 K1 O1 62.76(11) . . ?
O23 K1 O21 54.34(11) . . ?
O42 K1 O21 106.37(12) . . ?
O4 K1 O21 110.66(12) . . ?
O41 K1 O21 63.45(11) . . ?
O1 K1 O21 70.91(11) . . ?
O23 K1 Si3 112.17(10) . . ?
O42 K1 Si3 28.56(8) . . ?
O4 K1 Si3 123.81(10) . . ?
O41 K1 Si3 27.29(8) . . ?
O1 K1 Si3 84.85(9) . . ?
O21 K1 Si3 84.63(8) . . ?
O23 K1 Si2 27.56(9) . . ?
O42 K1 Si2 113.21(10) . . ?
O4 K1 Si2 116.44(10) . . ?
O41 K1 Si2 86.44(9) . . ?
O1 K1 Si2 93.62(9) . . ?
O21 K1 Si2 27.00(8) . . ?
Si3 K1 Si2 101.20(5) . . ?
O23 K1 Si1 125.87(10) . . ?
O42 K1 Si1 120.01(10) . . ?
O4 K1 Si1 27.81(8) . . ?
O41 K1 Si1 86.56(8) . . ?
O1 K1 Si1 26.63(8) . . ?
O21 K1 Si1 91.73(8) . . ?
Si3 K1 Si1 103.41(5) . . ?
Si2 K1 Si1 108.13(5) . . ?
O23 K1 U1 92.75(9) . . ?
O42 K1 U1 95.15(9) . . ?
O4 K1 U1 92.09(8) . . ?
O41 K1 U1 39.42(8) . . ?
O1 K1 U1 39.15(8) . . ?
O21 K1 U1 38.41(7) . . ?
Si3 K1 U1 66.69(3) . . ?
Si2 K1 U1 65.29(3) . . ?
Si1 K1 U1 65.32(3) . . ?
O1 Si1 O3 116.9(2) . . ?
O1 Si1 O2 114.0(2) . . ?
O3 Si1 O2 105.5(2) . . ?
O1 Si1 O4 104.4(2) . . ?
O3 Si1 O4 105.3(2) . . ?
O2 Si1 O4 110.4(2) . . ?
O1 Si1 K1 54.47(14) . . ?
O3 Si1 K1 130.33(16) . . ?
O2 Si1 K1 122.90(15) . . ?
O4 Si1 K1 50.24(14) . . ?
O21 Si2 O22 114.7(2) . . ?
O21 Si2 O24 116.0(2) . . ?
O22 Si2 O24 105.8(2) . . ?
O21 Si2 O23 104.6(2) . . ?
O22 Si2 O23 110.7(2) . . ?
O24 Si2 O23 104.6(2) . . ?
O21 Si2 K1 56.38(15) . . ?
O22 Si2 K1 122.41(16) . . ?
O24 Si2 K1 130.05(16) . . ?
O23 Si2 K1 48.81(14) . . ?
O41 Si3 O44 116.7(2) . . ?
O41 Si3 O43 114.0(2) . . ?
O44 Si3 O43 105.1(2) . . ?
O41 Si3 O42 104.9(2) . . ?
O44 Si3 O42 103.7(2) . . ?
O43 Si3 O42 112.1(2) . . ?
O41 Si3 K1 53.94(14) . . ?
O44 Si3 K1 122.12(15) . . ?
O43 Si3 K1 131.83(16) . . ?
O42 Si3 K1 51.03(14) . . ?
O61 Si4 O63 112.2(2) . . ?
O61 Si4 O62 109.0(2) . . ?
O63 Si4 O62 104.3(3) . . ?
O61 Si4 O64 114.5(2) . . ?
O63 Si4 O64 106.0(2) . . ?
O62 Si4 O64 110.2(3) . . ?
Si1 O1 U1 165.4(2) . . ?
Si1 O1 K1 98.90(17) . . ?
U1 O1 K1 87.77(12) . . ?
C1 O2 Si1 129.2(4) . . ?
C5 O3 Si1 131.9(4) . . ?
C9 O4 Si1 129.2(4) . . ?
C9 O4 K1 128.8(3) . . ?
Si1 O4 K1 101.95(17) . . ?
Si2 O21 U1 172.5(2) . . ?
Si2 O21 K1 96.62(18) . . ?
U1 O21 K1 87.18(13) . . ?
C21 O22 Si2 132.7(4) . . ?
C25 O23 Si2 130.2(4) . . ?
C25 O23 K1 124.9(3) . . ?
Si2 O23 K1 103.63(18) . . ?
C29 O24 Si2 131.6(4) . . ?
Si3 O41 U1 171.6(2) . . ?
Si3 O41 K1 98.77(17) . . ?
U1 O41 K1 89.22(12) . . ?
C41 O42 Si3 131.0(4) . . ?
C41 O42 K1 126.4(3) . . ?
Si3 O42 K1 100.41(17) . . ?
C45 O43 Si3 131.3(4) . . ?
C49 O44 Si3 130.5(4) . . ?
Si4 O61 U1 161.5(2) . . ?
C61 O62 Si4 132.1(4) . . ?
C65 O63 Si4 132.6(4) . . ?
C69 O64 Si4 131.2(4) . . ?
O2 C1 C3 108.8(5) . . ?
O2 C1 C2 111.1(5) . . ?
C3 C1 C2 110.2(6) . . ?
O2 C1 C4 105.8(5) . . ?
C3 C1 C4 110.3(6) . . ?
C2 C1 C4 110.5(6) . . ?
C1 C2 H2A 109.5 . . ?
C1 C2 H2B 109.5 . . ?
H2A C2 H2B 109.5 . . ?
C1 C2 H2C 109.5 . . ?
H2A C2 H2C 109.5 . . ?
H2B C2 H2C 109.5 . . ?
C1 C3 H3A 109.5 . . ?
C1 C3 H3B 109.5 . . ?
H3A C3 H3B 109.5 . . ?
C1 C3 H3C 109.5 . . ?
H3A C3 H3C 109.5 . . ?
H3B C3 H3C 109.5 . . ?
C1 C4 H4A 109.5 . . ?
C1 C4 H4B 109.5 . . ?
H4A C4 H4B 109.5 . . ?
C1 C4 H4C 109.5 . . ?
H4A C4 H4C 109.5 . . ?
H4B C4 H4C 109.5 . . ?
O3 C5 C8 105.8(5) . . ?
O3 C5 C6 111.8(4) . . ?
C8 C5 C6 109.6(5) . . ?
O3 C5 C7 105.5(5) . . ?
C8 C5 C7 111.1(5) . . ?
C6 C5 C7 112.8(5) . . ?
C5 C6 H6A 109.5 . . ?
C5 C6 H6B 109.5 . . ?
H6A C6 H6B 109.5 . . ?
C5 C6 H6C 109.5 . . ?
H6A C6 H6C 109.5 . . ?
H6B C6 H6C 109.5 . . ?
C5 C7 H7A 109.5 . . ?
C5 C7 H7B 109.5 . . ?
H7A C7 H7B 109.5 . . ?
C5 C7 H7C 109.5 . . ?
H7A C7 H7C 109.5 . . ?
H7B C7 H7C 109.5 . . ?
C5 C8 H8A 109.5 . . ?
C5 C8 H8B 109.5 . . ?
H8A C8 H8B 109.5 . . ?
C5 C8 H8C 109.5 . . ?
H8A C8 H8C 109.5 . . ?
H8B C8 H8C 109.5 . . ?
O4 C9 C11 109.0(5) . . ?
O4 C9 C10 111.1(5) . . ?
C11 C9 C10 110.5(6) . . ?
O4 C9 C12 105.3(5) . . ?
C11 C9 C12 110.2(6) . . ?
C10 C9 C12 110.6(6) . . ?
C9 C10 H10A 109.5 . . ?
C9 C10 H10B 109.5 . . ?
H10A C10 H10B 109.5 . . ?
C9 C10 H10C 109.5 . . ?
H10A C10 H10C 109.5 . . ?
H10B C10 H10C 109.5 . . ?
C9 C11 H11A 109.5 . . ?
C9 C11 H11B 109.5 . . ?
H11A C11 H11B 109.5 . . ?
C9 C11 H11C 109.5 . . ?
H11A C11 H11C 109.5 . . ?
H11B C11 H11C 109.5 . . ?
C9 C12 H12A 109.5 . . ?
C9 C12 H12B 109.5 . . ?
H12A C12 H12B 109.5 . . ?
C9 C12 H12C 109.5 . . ?
H12A C12 H12C 109.5 . . ?
H12B C12 H12C 109.5 . . ?
O22 C21 C22 112.1(5) . . ?
O22 C21 C23 107.3(5) . . ?
C22 C21 C23 111.0(6) . . ?
O22 C21 C24 105.3(5) . . ?
C22 C21 C24 110.8(6) . . ?
C23 C21 C24 110.1(5) . . ?
C21 C22 H22A 109.5 . . ?
C21 C22 H22B 109.5 . . ?
H22A C22 H22B 109.5 . . ?
C21 C22 H22C 109.5 . . ?
H22A C22 H22C 109.5 . . ?
H22B C22 H22C 109.5 . . ?
C21 C23 H23A 109.5 . . ?
C21 C23 H23B 109.5 . . ?
H23A C23 H23B 109.5 . . ?
C21 C23 H23C 109.5 . . ?
H23A C23 H23C 109.5 . . ?
H23B C23 H23C 109.5 . . ?
C21 C24 H24A 109.5 . . ?
C21 C24 H24B 109.5 . . ?
H24A C24 H24B 109.5 . . ?
C21 C24 H24C 109.5 . . ?
H24A C24 H24C 109.5 . . ?
H24B C24 H24C 109.5 . . ?
O23 C25 C26 111.3(5) . . ?
O23 C25 C28 105.6(5) . . ?
C26 C25 C28 110.8(5) . . ?
O23 C25 C27 108.8(5) . . ?
C26 C25 C27 110.8(5) . . ?
C28 C25 C27 109.4(5) . . ?
C25 C26 H26A 109.5 . . ?
C25 C26 H26B 109.5 . . ?
H26A C26 H26B 109.5 . . ?
C25 C26 H26C 109.5 . . ?
H26A C26 H26C 109.5 . . ?
H26B C26 H26C 109.5 . . ?
C25 C27 H27A 109.5 . . ?
C25 C27 H27B 109.5 . . ?
H27A C27 H27B 109.5 . . ?
C25 C27 H27C 109.5 . . ?
H27A C27 H27C 109.5 . . ?
H27B C27 H27C 109.5 . . ?
C25 C28 H28A 109.5 . . ?
C25 C28 H28B 109.5 . . ?
H28A C28 H28B 109.5 . . ?
C25 C28 H28C 109.5 . . ?
H28A C28 H28C 109.5 . . ?
H28B C28 H28C 109.5 . . ?
O24 C29 C31 110.1(5) . . ?
O24 C29 C32 106.3(5) . . ?
C31 C29 C32 110.3(7) . . ?
O24 C29 C30 109.8(5) . . ?
C31 C29 C30 110.8(7) . . ?
C32 C29 C30 109.5(6) . . ?
C29 C30 H30A 109.5 . . ?
C29 C30 H30B 109.5 . . ?
H30A C30 H30B 109.5 . . ?
C29 C30 H30C 109.5 . . ?
H30A C30 H30C 109.5 . . ?
H30B C30 H30C 109.5 . . ?
C29 C31 H31A 109.5 . . ?
C29 C31 H31B 109.5 . . ?
H31A C31 H31B 109.5 . . ?
C29 C31 H31C 109.5 . . ?
H31A C31 H31C 109.5 . . ?
H31B C31 H31C 109.5 . . ?
C29 C32 H32A 109.5 . . ?
C29 C32 H32B 109.5 . . ?
H32A C32 H32B 109.5 . . ?
C29 C32 H32C 109.5 . . ?
H32A C32 H32C 109.5 . . ?
H32B C32 H32C 109.5 . . ?
O42 C41 C42 105.5(5) . . ?
O42 C41 C44 108.4(5) . . ?
C42 C41 C44 111.1(6) . . ?
O42 C41 C43 110.2(5) . . ?
C42 C41 C43 110.3(6) . . ?
C44 C41 C43 111.2(6) . . ?
C41 C42 H42A 109.5 . . ?
C41 C42 H42B 109.5 . . ?
H42A C42 H42B 109.5 . . ?
C41 C42 H42C 109.5 . . ?
H42A C42 H42C 109.5 . . ?
H42B C42 H42C 109.5 . . ?
C41 C43 H43A 109.5 . . ?
C41 C43 H43B 109.5 . . ?
H43A C43 H43B 109.5 . . ?
C41 C43 H43C 109.5 . . ?
H43A C43 H43C 109.5 . . ?
H43B C43 H43C 109.5 . . ?
C41 C44 H44A 109.5 . . ?
C41 C44 H44B 109.5 . . ?
H44A C44 H44B 109.5 . . ?
C41 C44 H44C 109.5 . . ?
H44A C44 H44C 109.5 . . ?
H44B C44 H44C 109.5 . . ?
O43 C45 C47 110.5(5) . . ?
O43 C45 C46 108.7(5) . . ?
C47 C45 C46 112.3(6) . . ?
O43 C45 C48 105.2(5) . . ?
C47 C45 C48 110.0(5) . . ?
C46 C45 C48 109.9(6) . . ?
C45 C46 H46A 109.5 . . ?
C45 C46 H46B 109.5 . . ?
H46A C46 H46B 109.5 . . ?
C45 C46 H46C 109.5 . . ?
H46A C46 H46C 109.5 . . ?
H46B C46 H46C 109.5 . . ?
C45 C47 H47A 109.5 . . ?
C45 C47 H47B 109.5 . . ?
H47A C47 H47B 109.5 . . ?
C45 C47 H47C 109.5 . . ?
H47A C47 H47C 109.5 . . ?
H47B C47 H47C 109.5 . . ?
C45 C48 H48A 109.5 . . ?
C45 C48 H48B 109.5 . . ?
H48A C48 H48B 109.5 . . ?
C45 C48 H48C 109.5 . . ?
H48A C48 H48C 109.5 . . ?
H48B C48 H48C 109.5 . . ?
O44 C49 C50 109.6(5) . . ?
O44 C49 C51 105.4(5) . . ?
C50 C49 C51 110.2(6) . . ?
O44 C49 C52 110.1(5) . . ?
C50 C49 C52 110.8(6) . . ?
C51 C49 C52 110.6(5) . . ?
C49 C50 H50A 109.5 . . ?
C49 C50 H50B 109.5 . . ?
H50A C50 H50B 109.5 . . ?
C49 C50 H50C 109.5 . . ?
H50A C50 H50C 109.5 . . ?
H50B C50 H50C 109.5 . . ?
C49 C51 H51A 109.5 . . ?
C49 C51 H51B 109.5 . . ?
H51A C51 H51B 109.5 . . ?
C49 C51 H51C 109.5 . . ?
H51A C51 H51C 109.5 . . ?
H51B C51 H51C 109.5 . . ?
C49 C52 H52A 109.5 . . ?
C49 C52 H52B 109.5 . . ?
H52A C52 H52B 109.5 . . ?
C49 C52 H52C 109.5 . . ?
H52A C52 H52C 109.5 . . ?
H52B C52 H52C 109.5 . . ?
O62 C61 C63 110.2(6) . . ?
O62 C61 C62 103.3(5) . . ?
C63 C61 C62 110.8(6) . . ?
O62 C61 C64 112.3(5) . . ?
C63 C61 C64 110.7(6) . . ?
C62 C61 C64 109.3(6) . . ?
C61 C62 H62A 109.5 . . ?
C61 C62 H62B 109.5 . . ?
H62A C62 H62B 109.5 . . ?
C61 C62 H62C 109.5 . . ?
H62A C62 H62C 109.5 . . ?
H62B C62 H62C 109.5 . . ?
C61 C63 H63A 109.5 . . ?
C61 C63 H63B 109.5 . . ?
H63A C63 H63B 109.5 . . ?
C61 C63 H63C 109.5 . . ?
H63A C63 H63C 109.5 . . ?
H63B C63 H63C 109.5 . . ?
C61 C64 H64A 109.5 . . ?
C61 C64 H64B 109.5 . . ?
H64A C64 H64B 109.5 . . ?
C61 C64 H64C 109.5 . . ?
H64A C64 H64C 109.5 . . ?
H64B C64 H64C 109.5 . . ?
O63 C65 C67 110.3(5) . . ?
O63 C65 C68 112.7(5) . . ?
C67 C65 C68 112.7(6) . . ?
O63 C65 C66 101.1(6) . . ?
C67 C65 C66 108.4(6) . . ?
C68 C65 C66 111.0(6) . . ?
C65 C66 H66A 109.5 . . ?
C65 C66 H66B 109.5 . . ?
H66A C66 H66B 109.5 . . ?
C65 C66 H66C 109.5 . . ?
H66A C66 H66C 109.5 . . ?
H66B C66 H66C 109.5 . . ?
C65 C67 H67A 109.5 . . ?
C65 C67 H67B 109.5 . . ?
H67A C67 H67B 109.5 . . ?
C65 C67 H67C 109.5 . . ?
H67A C67 H67C 109.5 . . ?
H67B C67 H67C 109.5 . . ?
C65 C68 H68A 109.5 . . ?
C65 C68 H68B 109.5 . . ?
H68A C68 H68B 109.5 . . ?
C65 C68 H68C 109.5 . . ?
H68A C68 H68C 109.5 . . ?
H68B C68 H68C 109.5 . . ?
O64 C69 C72 113.6(5) . . ?
O64 C69 C71 103.0(5) . . ?
C72 C69 C71 109.3(5) . . ?
O64 C69 C70 109.2(5) . . ?
C72 C69 C70 110.7(5) . . ?
C71 C69 C70 110.7(5) . . ?
C69 C70 H70A 109.5 . . ?
C69 C70 H70B 109.5 . . ?
H70A C70 H70B 109.5 . . ?
C69 C70 H70C 109.5 . . ?
H70A C70 H70C 109.5 . . ?
H70B C70 H70C 109.5 . . ?
C69 C71 H71A 109.5 . . ?
C69 C71 H71B 109.5 . . ?
H71A C71 H71B 109.5 . . ?
C69 C71 H71C 109.5 . . ?
H71A C71 H71C 109.5 . . ?
H71B C71 H71C 109.5 . . ?
C69 C72 H72A 109.5 . . ?
C69 C72 H72B 109.5 . . ?
H72A C72 H72B 109.5 . . ?
C69 C72 H72C 109.5 . . ?
H72A C72 H72C 109.5 . . ?
H72B C72 H72C 109.5 . . ?
O67B K2 O65A 132.7(4) . . ?
O67B K2 O68B 106.4(6) . . ?
O65A K2 O68B 108.2(4) . . ?
O67B K2 N2B 65.5(4) . . ?
O65A K2 N2B 103.3(4) . . ?
O68B K2 N2B 63.6(7) . . ?
O67B K2 O66A 85.2(4) . . ?
O65A K2 O66A 63.5(3) . . ?
O68B K2 O66A 90.6(6) . . ?
N2B K2 O66A 42.4(4) . . ?
O67B K2 O69 61.2(3) . . ?
O65A K2 O69 104.6(2) . . ?
O68B K2 O69 142.1(5) . . ?
N2B K2 O69 125.7(3) . . ?
O66A K2 O69 121.3(2) . . ?
O67B K2 O70 127.2(3) . . ?
O65A K2 O70 98.2(2) . . ?
O68B K2 O70 59.0(6) . . ?
N2B K2 O70 122.4(3) . . ?
O66A K2 O70 138.88(19) . . ?
O69 K2 O70 98.28(14) . . ?
O67B K2 N1A 122.9(4) . . ?
O65A K2 N1A 63.6(3) . . ?
O68B K2 N1A 118.5(7) . . ?
N2B K2 N1A 166.9(4) . . ?
O66A K2 N1A 125.2(3) . . ?
O69 K2 N1A 61.7(3) . . ?
O70 K2 N1A 62.3(3) . . ?
O67B K2 O66B 99.9(4) . . ?
O65A K2 O66B 41.9(3) . . ?
O68B K2 O66B 102.0(6) . . ?
N2B K2 O66B 64.3(4) . . ?
O66A K2 O66B 22.2(3) . . ?
O69 K2 O66B 115.1(2) . . ?
O70 K2 O66B 131.7(3) . . ?
N1A K2 O66B 103.1(4) . . ?
O67B K2 O68A 99.1(5) . . ?
O65A K2 O68A 116.2(4) . . ?
O68B K2 O68A 8.1(6) . . ?
N2B K2 O68A 62.2(6) . . ?
O66A K2 O68A 93.5(5) . . ?
O69 K2 O68A 135.5(4) . . ?
O70 K2 O68A 60.4(5) . . ?
N1A K2 O68A 121.9(6) . . ?
O66B K2 O68A 107.2(5) . . ?
O67B K2 O67A 11.7(4) . . ?
O65A K2 O67A 143.5(3) . . ?
O68B K2 O67A 101.2(5) . . ?
N2B K2 O67A 70.9(4) . . ?
O66A K2 O67A 95.8(3) . . ?
O69 K2 O67A 59.0(2) . . ?
O70 K2 O67A 115.5(2) . . ?
N1A K2 O67A 119.4(3) . . ?
O66B K2 O67A 111.5(3) . . ?
O68A K2 O67A 93.4(4) . . ?
O67B K2 O65B 133.0(4) . . ?
O65A K2 O65B 16.9(3) . . ?
O68B K2 O65B 117.5(5) . . ?
N2B K2 O65B 119.7(4) . . ?
O66A K2 O65B 78.6(4) . . ?
O69 K2 O65B 90.6(3) . . ?
O70 K2 O65B 91.2(3) . . ?
N1A K2 O65B 47.3(4) . . ?
O66B K2 O65B 56.5(4) . . ?
O68A K2 O65B 125.5(4) . . ?
O67A K2 O65B 140.8(4) . . ?
C75A O65A C74A 112.1(15) . . ?
C75A O65A K2 118.6(13) . . ?
C74A O65A K2 115.8(9) . . ?
C77A O66A C76A 109.7(10) . . ?
C77A O66A K2 121.7(10) . . ?
C76A O66A K2 104.4(7) . . ?
C82A O67A C81A 110.9(12) . . ?
C82A O67A K2 121.7(9) . . ?
C81A O67A K2 111.6(9) . . ?
C90 O68A C85A 112.2(16) . . ?
C90 O68A K2 113.5(14) . . ?
C85A O68A K2 122.7(15) . . ?
C73A N1A C84A 109.6(12) . . ?
C73A N1A C79A 109.0(11) . . ?
C84A N1A C79A 109.3(11) . . ?
C73A N1A K2 109.1(8) . . ?
C84A N1A K2 110.0(9) . . ?
C79A N1A K2 109.9(9) . . ?
C83A N2A C78A 110.0(12) . . ?
C83A N2A C86A 107.2(13) . . ?
C78A N2A C86A 111.6(11) . . ?
C83A N2A K2 111.9(7) . . ?
C78A N2A K2 106.0(9) . . ?
C86A N2A K2 110.3(9) . . ?
N1A C73A C74A 112.7(12) . . ?
N1A C73A H73A 109.0 . . ?
C74A C73A H73A 109.0 . . ?
N1A C73A H73B 109.0 . . ?
C74A C73A H73B 109.0 . . ?
H73A C73A H73B 107.8 . . ?
O65A C74A C73A 109.1(12) . . ?
C73A C74A K2 81.8(8) . . ?
O65A C74A H74A 109.9 . . ?
C73A C74A H74A 109.9 . . ?
K2 C74A H74A 90.3 . . ?
O65A C74A H74B 109.9 . . ?
C73A C74A H74B 109.9 . . ?
K2 C74A H74B 151.9 . . ?
H74A C74A H74B 108.3 . . ?
O65A C75A C76A 110(2) . . ?
C76A C75A K2 76.0(11) . . ?
O65A C75A H75A 109.7 . . ?
C76A C75A H75A 109.7 . . ?
K2 C75A H75A 145.6 . . ?
O65A C75A H75B 109.7 . . ?
C76A C75A H75B 109.7 . . ?
K2 C75A H75B 100.9 . . ?
H75A C75A H75B 108.2 . . ?
O66A C76A C75A 108.7(14) . . ?
O66A C76A K2 51.6(5) . . ?
C75A C76A K2 78.8(10) . . ?
O66A C76A H76A 109.9 . . ?
C75A C76A H76A 109.9 . . ?
K2 C76A H76A 161.5 . . ?
O66A C76A H76B 109.9 . . ?
C75A C76A H76B 109.9 . . ?
K2 C76A H76B 82.5 . . ?
H76A C76A H76B 108.3 . . ?
O66A C77A C78A 110.1(11) . . ?
O66A C77A H77A 109.6 . . ?
C78A C77A H77A 109.6 . . ?
O66A C77A H77B 109.6 . . ?
C78A C77A H77B 109.6 . . ?
H77A C77A H77B 108.2 . . ?
N2A C78A C77A 111.8(12) . . ?
N2A C78A H78A 109.2 . . ?
C77A C78A H78A 109.2 . . ?
N2A C78A H78B 109.2 . . ?
C77A C78A H78B 109.2 . . ?
H78A C78A H78B 107.9 . . ?
N1A C79A C80A 113.4(14) . . ?
N1A C79A H79A 108.9 . . ?
C80A C79A H79A 108.9 . . ?
N1A C79A H79B 108.9 . . ?
C80A C79A H79B 108.9 . . ?
H79A C79A H79B 107.7 . . ?
O69 C80A C79A 111.2(15) . . ?
O69 C80A H80A 109.4 . . ?
C79A C80A H80A 109.4 . . ?
O69 C80A H80B 109.4 . . ?
C79A C80A H80B 109.4 . . ?
H80A C80A H80B 108.0 . . ?
C87 C81A O67A 108.1(13) . . ?
C87 C81A H81A 110.1 . . ?
O67A C81A H81A 110.1 . . ?
C87 C81A H81B 110.1 . . ?
O67A C81A H81B 110.1 . . ?
H81A C81A H81B 108.4 . . ?
O67A C82A C83A 108.0(12) . . ?
O67A C82A H82A 110.1 . . ?
C83A C82A H82A 110.1 . . ?
O67A C82A H82B 110.1 . . ?
C83A C82A H82B 110.1 . . ?
H82A C82A H82B 108.4 . . ?
N2A C83A C82A 113.6(12) . . ?
N2A C83A H83A 108.8 . . ?
C82A C83A H83A 108.8 . . ?
N2A C83A H83B 108.8 . . ?
C82A C83A H83B 108.8 . . ?
H83A C83A H83B 107.7 . . ?
N1A C84A C88 118.6(11) . . ?
N1A C84A H84A 107.7 . . ?
C88 C84A H84A 107.7 . . ?
N1A C84A H84B 107.7 . . ?
C88 C84A H84B 107.7 . . ?
H84A C84A H84B 107.1 . . ?
O68A C85A C86A 109.5(17) . . ?
O68A C85A H85A 109.8 . . ?
C86A C85A H85A 109.8 . . ?
O68A C85A H85B 109.8 . . ?
C86A C85A H85B 109.8 . . ?
H85A C85A H85B 108.2 . . ?
C85A C86A N2A 112.5(14) . . ?
C85A C86A H86A 109.1 . . ?
N2A C86A H86A 109.1 . . ?
C85A C86A H86B 109.1 . . ?
N2A C86A H86B 109.1 . . ?
H86A C86A H86B 107.8 . . ?
C75B O65B C74B 111.1(13) . . ?
C75B O65B K2 113.1(11) . . ?
C74B O65B K2 119.0(9) . . ?
C76B O66B C77B 110.0(17) . . ?
C76B O66B K2 119.5(12) . . ?
C77B O66B K2 108.3(10) . . ?
C82B O67B C81B 110.5(15) . . ?
C82B O67B K2 116.7(11) . . ?
C81B O67B K2 116.5(11) . . ?
C85B O68B C90 110.8(15) . . ?
C85B O68B K2 113.8(17) . . ?
C90 O68B K2 115.7(15) . . ?
C73B N1B C84B 110.1(15) . . ?
C73B N1B C79B 110.4(14) . . ?
C84B N1B C79B 108.1(14) . . ?
C73B N1B K2 113.5(10) . . ?
C84B N1B K2 107.3(11) . . ?
C79B N1B K2 107.1(10) . . ?
C83B N2B C86B 109.1(15) . . ?
C83B N2B C78B 106.1(16) . . ?
C86B N2B C78B 112.8(14) . . ?
C83B N2B K2 107.4(10) . . ?
C86B N2B K2 111.1(9) . . ?
C78B N2B K2 110.0(13) . . ?
N1B C73B C74B 112.6(14) . . ?
N1B C73B H73C 109.1 . . ?
C74B C73B H73C 109.1 . . ?
N1B C73B H73D 109.1 . . ?
C74B C73B H73D 109.1 . . ?
H73C C73B H73D 107.8 . . ?
O65B C74B C73B 109.6(13) . . ?
O65B C74B H74C 109.7 . . ?
C73B C74B H74C 109.7 . . ?
O65B C74B H74D 109.7 . . ?
C73B C74B H74D 109.7 . . ?
H74C C74B H74D 108.2 . . ?
O65B C75B C76B 107.0(17) . . ?
O65B C75B H75C 110.3 . . ?
C76B C75B H75C 110.3 . . ?
O65B C75B H75D 110.3 . . ?
C76B C75B H75D 110.3 . . ?
H75C C75B H75D 108.6 . . ?
O66B C76B C75B 111(2) . . ?
O66B C76B H76C 109.5 . . ?
C75B C76B H76C 109.5 . . ?
O66B C76B H76D 109.5 . . ?
C75B C76B H76D 109.5 . . ?
H76C C76B H76D 108.1 . . ?
O66B C77B C78B 108.3(17) . . ?
O66B C77B H77C 110.0 . . ?
C78B C77B H77C 110.0 . . ?
O66B C77B H77D 110.0 . . ?
C78B C77B H77D 110.0 . . ?
H77C C77B H77D 108.4 . . ?
N2B C78B C77B 108.2(19) . . ?
N2B C78B H78C 110.1 . . ?
C77B C78B H78C 110.1 . . ?
N2B C78B H78D 110.1 . . ?
C77B C78B H78D 110.1 . . ?
H78C C78B H78D 108.4 . . ?
N1B C79B C80B 113.3(17) . . ?
N1B C79B H79C 108.9 . . ?
C80B C79B H79C 108.9 . . ?
N1B C79B H79D 108.9 . . ?
C80B C79B H79D 108.9 . . ?
H79C C79B H79D 107.7 . . ?
O69 C80B C79B 108.0(15) . . ?
O69 C80B H80C 110.1 . . ?
C79B C80B H80C 110.1 . . ?
O69 C80B H80D 110.1 . . ?
C79B C80B H80D 110.1 . . ?
H80C C80B H80D 108.4 . . ?
O67B C81B C87 109.1(15) . . ?
C87 C81B K2 82.2(9) . . ?
O67B C81B H81C 109.9 . . ?
C87 C81B H81C 109.9 . . ?
K2 C81B H81C 151.2 . . ?
O67B C81B H81D 109.9 . . ?
C87 C81B H81D 109.9 . . ?
K2 C81B H81D 90.7 . . ?
H81C C81B H81D 108.3 . . ?
O67B C82B C83B 107.8(14) . . ?
C83B C82B K2 76.7(10) . . ?
O67B C82B H82C 110.1 . . ?
C83B C82B H82C 110.1 . . ?
K2 C82B H82C 96.2 . . ?
O67B C82B H82D 110.1 . . ?
C83B C82B H82D 110.1 . . ?
K2 C82B H82D 149.2 . . ?
H82C C82B H82D 108.5 . . ?
N2B C83B C82B 115.0(15) . . ?
N2B C83B K2 49.8(7) . . ?
C82B C83B K2 77.6(9) . . ?
N2B C83B H83C 108.5 . . ?
C82B C83B H83C 108.5 . . ?
K2 C83B H83C 92.0 . . ?
N2B C83B H83D 108.5 . . ?
C82B C83B H83D 108.5 . . ?
K2 C83B H83D 155.6 . . ?
H83C C83B H83D 107.5 . . ?
N1B C84B C88 105.7(13) . . ?
N1B C84B H84C 110.6 . . ?
C88 C84B H84C 110.6 . . ?
N1B C84B H84D 110.6 . . ?
C88 C84B H84D 110.6 . . ?
H84C C84B H84D 108.7 . . ?
O68B C85B C86B 110.0(16) . . ?
O68B C85B H85C 109.7 . . ?
C86B C85B H85C 109.7 . . ?
O68B C85B H85D 109.7 . . ?
C86B C85B H85D 109.7 . . ?
H85C C85B H85D 108.2 . . ?
C85B C86B N2B 115.4(13) . . ?
C85B C86B H86C 108.4 . . ?
N2B C86B H86C 108.4 . . ?
C85B C86B H86D 108.4 . . ?
N2B C86B H86D 108.4 . . ?
H86C C86B H86D 107.5 . . ?
C80A O69 C87 117.5(10) . . ?
C87 O69 C80B 104.3(11) . . ?
C80A O69 K2 116.6(11) . . ?
C87 O69 K2 115.8(4) . . ?
C80B O69 K2 118.4(12) . . ?
C88 O70 C89 110.4(5) . . ?
C88 O70 K2 118.6(4) . . ?
C89 O70 K2 114.7(3) . . ?
O69 C87 C81A 118.8(9) . . ?
O69 C87 C81B 101.0(10) . . ?
O69 C87 H87A 107.6 . . ?
C81A C87 H87A 107.6 . . ?
C81B C87 H87A 107.6 . . ?
O69 C87 H87B 107.6 . . ?
C81A C87 H87B 107.6 . . ?
C81B C87 H87B 124.9 . . ?
H87A C87 H87B 107.1 . . ?
O69 C87 H87C 111.6 . . ?
C81A C87 H87C 109.3 . . ?
C81B C87 H87C 111.6 . . ?
H87B C87 H87C 100.3 . . ?
O69 C87 H87D 111.6 . . ?
C81A C87 H87D 94.9 . . ?
C81B C87 H87D 111.6 . . ?
H87A C87 H87D 116.3 . . ?
H87C C87 H87D 109.4 . . ?
O70 C88 C84A 107.9(8) . . ?
O70 C88 C84B 109.0(10) . . ?
O70 C88 H88A 110.1 . . ?
C84A C88 H88A 110.1 . . ?
C84B C88 H88A 124.9 . . ?
O70 C88 H88B 110.1 . . ?
C84A C88 H88B 110.1 . . ?
C84B C88 H88B 92.5 . . ?
H88A C88 H88B 108.4 . . ?
O70 C88 H88C 109.9 . . ?
C84A C88 H88C 93.2 . . ?
C84B C88 H88C 109.9 . . ?
H88B C88 H88C 123.6 . . ?
O70 C88 H88D 109.9 . . ?
C84A C88 H88D 125.9 . . ?
C84B C88 H88D 109.9 . . ?
H88A C88 H88D 91.4 . . ?
H88C C88 H88D 108.3 . . ?
O70 C89 C90 109.7(5) . . ?
O70 C89 H89A 109.7 . . ?
C90 C89 H89A 109.7 . . ?
O70 C89 H89B 109.7 . . ?
C90 C89 H89B 109.7 . . ?
H89A C89 H89B 108.2 . . ?
O68A C90 C89 116.5(10) . . ?
O68B C90 C89 102.5(10) . . ?
O68A C90 H90A 108.2 . . ?
O68B C90 H90A 107.3 . . ?
C89 C90 H90A 108.2 . . ?
O68A C90 H90B 108.2 . . ?
O68B C90 H90B 122.7 . . ?
C89 C90 H90B 108.2 . . ?
H90A C90 H90B 107.3 . . ?
O68A C90 H90C 110.5 . . ?
O68B C90 H90C 111.3 . . ?
C89 C90 H90C 111.3 . . ?
H90B C90 H90C 101.0 . . ?
O68A C90 H90D 97.2 . . ?
O68B C90 H90D 111.3 . . ?
C89 C90 H90D 111.3 . . ?
H90A C90 H90D 115.5 . . ?
H90C C90 H90D 109.2 . . ?
C92 C91 H91A 109.5 . . ?
C92 C91 H91B 109.5 . . ?
H91A C91 H91B 109.5 . . ?
C92 C91 H91C 109.5 . . ?
H91A C91 H91C 109.5 . . ?
H91B C91 H91C 109.5 . . ?
C91 C92 C93 120.4(14) . . ?
C91 C92 H92A 107.2 . . ?
C93 C92 H92A 107.2 . . ?
C91 C92 H92B 107.2 . . ?
C93 C92 H92B 107.2 . . ?
H92A C92 H92B 106.9 . . ?
C92 C93 C94 119.7(14) . . ?
C92 C93 H93A 107.4 . . ?
C94 C93 H93A 107.4 . . ?
C92 C93 H93B 107.4 . . ?
C94 C93 H93B 107.4 . . ?
H93A C93 H93B 106.9 . . ?
C95 C94 C93 126.3(18) . . ?
C95 C94 H94A 105.7 . . ?
C93 C94 H94A 105.7 . . ?
C95 C94 H94B 105.7 . . ?
C93 C94 H94B 105.7 . . ?
H94A C94 H94B 106.2 . . ?
C96A C95 C96B 68(2) . . ?
C96A C95 C94 114(2) . . ?
C96B C95 C94 140(2) . . ?
C96A C95 H95A 108.8 . . ?
C96B C95 H95A 107.7 . . ?
C94 C95 H95A 108.8 . . ?
C96A C95 H95B 108.8 . . ?
C94 C95 H95B 108.8 . . ?
H95A C95 H95B 107.7 . . ?
C96B C95 H95C 102.0 . . ?
C94 C95 H95C 102.0 . . ?
H95A C95 H95C 75.6 . . ?
H95B C95 H95C 145.6 . . ?
C96A C95 H95D 134.2 . . ?
C96B C95 H95D 102.0 . . ?
C94 C95 H95D 102.0 . . ?
H95B C95 H95D 83.9 . . ?
H95C C95 H95D 104.8 . . ?
C95 C96A H96A 109.5 . . ?
C95 C96A H96B 109.5 . . ?
C95 C96A H96C 109.5 . . ?
C95 C96B H96D 109.5 . . ?
C95 C96B H96E 109.5 . . ?
H96D C96B H96E 109.5 . . ?
C95 C96B H96F 109.5 . . ?
H96D C96B H96F 109.5 . . ?
H96E C96B H96F 109.5 . . ?

loop_
_geom_torsion_atom_site_label_1
_geom_torsion_atom_site_label_2
_geom_torsion_atom_site_label_3
_geom_torsion_atom_site_label_4
_geom_torsion
_geom_torsion_site_symmetry_1
_geom_torsion_site_symmetry_2
_geom_torsion_site_symmetry_3
_geom_torsion_site_symmetry_4
_geom_torsion_publ_flag
O61 U1 K1 O23 -109.44(18) . . . . ?
O21 U1 K1 O23 -0.69(15) . . . . ?
O1 U1 K1 O23 135.00(16) . . . . ?
O41 U1 K1 O23 -114.35(15) . . . . ?
S1 U1 K1 O23 69.10(11) . . . . ?
O61 U1 K1 O42 1.23(19) . . . . ?
O21 U1 K1 O42 109.99(15) . . . . ?
O1 U1 K1 O42 -114.32(16) . . . . ?
O41 U1 K1 O42 -3.67(15) . . . . ?
S1 U1 K1 O42 179.78(10) . . . . ?
O61 U1 K1 O4 129.75(19) . . . . ?
O21 U1 K1 O4 -121.49(15) . . . . ?
O1 U1 K1 O4 14.20(16) . . . . ?
O41 U1 K1 O4 124.85(15) . . . . ?
S1 U1 K1 O4 -51.70(11) . . . . ?
O61 U1 K1 O41 4.9(2) . . . . ?
O21 U1 K1 O41 113.66(17) . . . . ?
O1 U1 K1 O41 -110.65(18) . . . . ?
S1 U1 K1 O41 -176.55(13) . . . . ?
O61 U1 K1 O1 115.6(2) . . . . ?
O21 U1 K1 O1 -135.69(18) . . . . ?
O41 U1 K1 O1 110.65(18) . . . . ?
S1 U1 K1 O1 -65.90(14) . . . . ?
O61 U1 K1 O21 -108.8(2) . . . . ?
O1 U1 K1 O21 135.69(18) . . . . ?
O41 U1 K1 O21 -113.66(17) . . . . ?
S1 U1 K1 O21 69.79(13) . . . . ?
O61 U1 K1 Si3 3.56(17) . . . . ?
O21 U1 K1 Si3 112.31(12) . . . . ?
O1 U1 K1 Si3 -112.00(14) . . . . ?
O41 U1 K1 Si3 -1.35(12) . . . . ?
S1 U1 K1 Si3 -177.90(6) . . . . ?
O61 U1 K1 Si2 -111.98(16) . . . . ?
O21 U1 K1 Si2 -3.22(12) . . . . ?
O1 U1 K1 Si2 132.47(14) . . . . ?
O41 U1 K1 Si2 -116.88(12) . . . . ?
S1 U1 K1 Si2 66.57(6) . . . . ?
O61 U1 K1 Si1 121.98(16) . . . . ?
O21 U1 K1 Si1 -129.27(12) . . . . ?
O1 U1 K1 Si1 6.42(13) . . . . ?
O41 U1 K1 Si1 117.08(13) . . . . ?
S1 U1 K1 Si1 -59.47(6) . . . . ?
O23 K1 Si1 O1 -83.6(2) . . . . ?
O42 K1 Si1 O1 72.2(2) . . . . ?
O4 K1 Si1 O1 -172.2(3) . . . . ?
O41 K1 Si1 O1 25.4(2) . . . . ?
O21 K1 Si1 O1 -37.8(2) . . . . ?
Si3 K1 Si1 O1 47.06(19) . . . . ?
Si2 K1 Si1 O1 -59.69(19) . . . . ?
U1 K1 Si1 O1 -9.07(19) . . . . ?
O23 K1 Si1 O3 13.5(2) . . . . ?
O42 K1 Si1 O3 169.3(2) . . . . ?
O4 K1 Si1 O3 -75.2(3) . . . . ?
O41 K1 Si1 O3 122.5(2) . . . . ?
O1 K1 Si1 O3 97.0(3) . . . . ?
O21 K1 Si1 O3 59.2(2) . . . . ?
Si3 K1 Si1 O3 144.1(2) . . . . ?
Si2 K1 Si1 O3 37.4(2) . . . . ?
U1 K1 Si1 O3 88.0(2) . . . . ?
O23 K1 Si1 O2 178.8(2) . . . . ?
O42 K1 Si1 O2 -25.4(2) . . . . ?
O4 K1 Si1 O2 90.1(3) . . . . ?
O41 K1 Si1 O2 -72.2(2) . . . . ?
O1 K1 Si1 O2 -97.6(3) . . . . ?
O21 K1 Si1 O2 -135.5(2) . . . . ?
Si3 K1 Si1 O2 -50.56(19) . . . . ?
Si2 K1 Si1 O2 -157.31(18) . . . . ?
U1 K1 Si1 O2 -106.69(19) . . . . ?
O23 K1 Si1 O4 88.7(2) . . . . ?
O42 K1 Si1 O4 -115.5(2) . . . . ?
O41 K1 Si1 O4 -162.3(2) . . . . ?
O1 K1 Si1 O4 172.2(3) . . . . ?
O21 K1 Si1 O4 134.4(2) . . . . ?
Si3 K1 Si1 O4 -140.7(2) . . . . ?
Si2 K1 Si1 O4 112.5(2) . . . . ?
U1 K1 Si1 O4 163.2(2) . . . . ?
O23 K1 Si2 O21 -170.1(3) . . . . ?
O42 K1 Si2 O21 -80.44(19) . . . . ?
O4 K1 Si2 O21 83.81(19) . . . . ?
O41 K1 Si2 O21 -30.16(18) . . . . ?
O1 K1 Si2 O21 32.23(19) . . . . ?
Si3 K1 Si2 O21 -53.23(17) . . . . ?
Si1 K1 Si2 O21 55.05(17) . . . . ?
U1 K1 Si2 O21 4.41(16) . . . . ?
O23 K1 Si2 O22 90.0(3) . . . . ?
O42 K1 Si2 O22 179.7(2) . . . . ?
O4 K1 Si2 O22 -16.1(2) . . . . ?
O41 K1 Si2 O22 -130.0(2) . . . . ?
O1 K1 Si2 O22 -67.6(2) . . . . ?
O21 K1 Si2 O22 -99.9(3) . . . . ?
Si3 K1 Si2 O22 -153.11(19) . . . . ?
Si1 K1 Si2 O22 -44.83(19) . . . . ?
U1 K1 Si2 O22 -95.47(19) . . . . ?
O23 K1 Si2 O24 -72.7(3) . . . . ?
O42 K1 Si2 O24 17.0(2) . . . . ?
O4 K1 Si2 O24 -178.7(2) . . . . ?
O41 K1 Si2 O24 67.3(2) . . . . ?
O1 K1 Si2 O24 129.7(2) . . . . ?
O21 K1 Si2 O24 97.5(3) . . . . ?
Si3 K1 Si2 O24 44.2(2) . . . . ?
Si1 K1 Si2 O24 152.50(19) . . . . ?
U1 K1 Si2 O24 101.87(19) . . . . ?
O42 K1 Si2 O23 89.7(2) . . . . ?
O4 K1 Si2 O23 -106.1(2) . . . . ?
O41 K1 Si2 O23 140.0(2) . . . . ?
O1 K1 Si2 O23 -157.7(2) . . . . ?
O21 K1 Si2 O23 170.1(3) . . . . ?
Si3 K1 Si2 O23 116.9(2) . . . . ?
Si1 K1 Si2 O23 -134.8(2) . . . . ?
U1 K1 Si2 O23 174.5(2) . . . . ?
O23 K1 Si3 O41 85.0(2) . . . . ?
O42 K1 Si3 O41 177.0(3) . . . . ?
O4 K1 Si3 O41 -74.2(2) . . . . ?
O1 K1 Si3 O41 -34.13(19) . . . . ?
O21 K1 Si3 O41 37.13(19) . . . . ?
Si2 K1 Si3 O41 58.55(18) . . . . ?
Si1 K1 Si3 O41 -53.37(18) . . . . ?
U1 K1 Si3 O41 1.87(17) . . . . ?
O23 K1 Si3 O44 -173.5(2) . . . . ?
O42 K1 Si3 O44 -81.5(3) . . . . ?
O4 K1 Si3 O44 27.3(2) . . . . ?
O41 K1 Si3 O44 101.5(3) . . . . ?
O1 K1 Si3 O44 67.3(2) . . . . ?
O21 K1 Si3 O44 138.6(2) . . . . ?
Si2 K1 Si3 O44 160.02(18) . . . . ?
Si1 K1 Si3 O44 48.10(19) . . . . ?
U1 K1 Si3 O44 103.34(18) . . . . ?
O23 K1 Si3 O43 -6.3(2) . . . . ?
O42 K1 Si3 O43 85.7(3) . . . . ?
O4 K1 Si3 O43 -165.5(2) . . . . ?
O41 K1 Si3 O43 -91.3(3) . . . . ?
O1 K1 Si3 O43 -125.4(2) . . . . ?
O21 K1 Si3 O43 -54.2(2) . . . . ?
Si2 K1 Si3 O43 -32.8(2) . . . . ?
Si1 K1 Si3 O43 -144.7(2) . . . . ?
U1 K1 Si3 O43 -89.4(2) . . . . ?
O23 K1 Si3 O42 -92.0(2) . . . . ?
O4 K1 Si3 O42 108.8(2) . . . . ?
O41 K1 Si3 O42 -177.0(3) . . . . ?
O1 K1 Si3 O42 148.8(2) . . . . ?
O21 K1 Si3 O42 -139.9(2) . . . . ?
Si2 K1 Si3 O42 -118.48(19) . . . . ?
Si1 K1 Si3 O42 129.60(19) . . . . ?
U1 K1 Si3 O42 -175.16(19) . . . . ?
O3 Si1 O1 U1 -5.7(10) . . . . ?
O2 Si1 O1 U1 -129.3(9) . . . . ?
O4 Si1 O1 U1 110.1(9) . . . . ?
K1 Si1 O1 U1 116.3(10) . . . . ?
O3 Si1 O1 K1 -121.98(19) . . . . ?
O2 Si1 O1 K1 114.4(2) . . . . ?
O4 Si1 O1 K1 -6.2(2) . . . . ?
O61 U1 O1 Si1 117.1(9) . . . . ?
O21 U1 O1 Si1 -82.7(9) . . . . ?
O41 U1 O1 Si1 -165.3(9) . . . . ?
S1 U1 O1 Si1 15.9(9) . . . . ?
K1 U1 O1 Si1 -117.6(10) . . . . ?
O61 U1 O1 K1 -125.29(15) . . . . ?
O21 U1 O1 K1 34.88(13) . . . . ?
O41 U1 O1 K1 -47.71(12) . . . . ?
S1 U1 O1 K1 133.48(8) . . . . ?
O23 K1 O1 Si1 113.12(19) . . . . ?
O42 K1 O1 Si1 -119.18(19) . . . . ?
O4 K1 O1 Si1 4.45(16) . . . . ?
O41 K1 O1 Si1 -151.2(2) . . . . ?
O21 K1 O1 Si1 139.6(2) . . . . ?
Si3 K1 O1 Si1 -134.36(18) . . . . ?
Si2 K1 O1 Si1 124.71(17) . . . . ?
U1 K1 O1 Si1 166.9(3) . . . . ?
O23 K1 O1 U1 -53.77(17) . . . . ?
O42 K1 O1 U1 73.93(15) . . . . ?
O4 K1 O1 U1 -162.44(19) . . . . ?
O41 K1 O1 U1 41.93(12) . . . . ?
O21 K1 O1 U1 -27.34(11) . . . . ?
Si3 K1 O1 U1 58.75(10) . . . . ?
Si2 K1 O1 U1 -42.18(11) . . . . ?
Si1 K1 O1 U1 -166.9(3) . . . . ?
O1 Si1 O2 C1 -36.5(6) . . . . ?
O3 Si1 O2 C1 -166.0(5) . . . . ?
O4 Si1 O2 C1 80.6(5) . . . . ?
K1 Si1 O2 C1 25.5(6) . . . . ?
O1 Si1 O3 C5 -71.1(5) . . . . ?
O2 Si1 O3 C5 56.7(5) . . . . ?
O4 Si1 O3 C5 173.6(5) . . . . ?
K1 Si1 O3 C5 -136.0(4) . . . . ?
O1 Si1 O4 C9 -173.2(5) . . . . ?
O3 Si1 O4 C9 -49.6(6) . . . . ?
O2 Si1 O4 C9 63.9(6) . . . . ?
K1 Si1 O4 C9 -179.8(6) . . . . ?
O1 Si1 O4 K1 6.5(2) . . . . ?
O3 Si1 O4 K1 130.17(19) . . . . ?
O2 Si1 O4 K1 -116.36(19) . . . . ?
O23 K1 O4 C9 70.1(5) . . . . ?
O42 K1 O4 C9 -97.3(5) . . . . ?
O41 K1 O4 C9 -161.0(5) . . . . ?
O1 K1 O4 C9 175.5(5) . . . . ?
O21 K1 O4 C9 130.0(5) . . . . ?
Si3 K1 O4 C9 -132.4(5) . . . . ?
Si2 K1 O4 C9 101.2(5) . . . . ?
Si1 K1 O4 C9 179.8(6) . . . . ?
U1 K1 O4 C9 164.5(5) . . . . ?
O23 K1 O4 Si1 -109.7(2) . . . . ?
O42 K1 O4 Si1 82.9(2) . . . . ?
O41 K1 O4 Si1 19.2(2) . . . . ?
O1 K1 O4 Si1 -4.28(16) . . . . ?
O21 K1 O4 Si1 -49.8(2) . . . . ?
Si3 K1 O4 Si1 47.8(2) . . . . ?
Si2 K1 O4 Si1 -78.6(2) . . . . ?
U1 K1 O4 Si1 -15.27(18) . . . . ?
O22 Si2 O21 K1 113.8(2) . . . . ?
O24 Si2 O21 K1 -122.35(19) . . . . ?
O23 Si2 O21 K1 -7.7(2) . . . . ?
O61 U1 O21 K1 127.47(15) . . . . ?
O1 U1 O21 K1 -34.21(13) . . . . ?
O41 U1 O21 K1 46.03(11) . . . . ?
S1 U1 O21 K1 -131.56(7) . . . . ?
O23 K1 O21 Si2 5.61(15) . . . . ?
O42 K1 O21 Si2 109.16(17) . . . . ?
O4 K1 O21 Si2 -107.94(18) . . . . ?
O41 K1 O21 Si2 145.9(2) . . . . ?
O1 K1 O21 Si2 -145.72(19) . . . . ?
Si3 K1 O21 Si2 127.88(16) . . . . ?
Si1 K1 O21 Si2 -128.81(15) . . . . ?
U1 K1 O21 Si2 -173.5(2) . . . . ?
O23 K1 O21 U1 179.15(18) . . . . ?
O42 K1 O21 U1 -77.30(13) . . . . ?
O4 K1 O21 U1 65.61(14) . . . . ?
O41 K1 O21 U1 -40.56(11) . . . . ?
O1 K1 O21 U1 27.82(11) . . . . ?
Si3 K1 O21 U1 -58.58(9) . . . . ?
Si2 K1 O21 U1 173.5(2) . . . . ?
Si1 K1 O21 U1 44.73(10) . . . . ?
O21 Si2 O22 C21 -45.2(6) . . . . ?
O24 Si2 O22 C21 -174.4(5) . . . . ?
O23 Si2 O22 C21 72.9(5) . . . . ?
K1 Si2 O22 C21 19.3(6) . . . . ?
O21 Si2 O23 C25 -158.7(5) . . . . ?
O22 Si2 O23 C25 77.3(5) . . . . ?
O24 Si2 O23 C25 -36.2(5) . . . . ?
K1 Si2 O23 C25 -167.2(6) . . . . ?
O21 Si2 O23 K1 8.5(2) . . . . ?
O22 Si2 O23 K1 -115.5(2) . . . . ?
O24 Si2 O23 K1 130.97(19) . . . . ?
O42 K1 O23 C25 66.6(4) . . . . ?
O4 K1 O23 C25 -102.8(4) . . . . ?
O41 K1 O23 C25 125.8(4) . . . . ?
O1 K1 O23 C25 -166.2(4) . . . . ?
O21 K1 O23 C25 162.6(4) . . . . ?
Si3 K1 O23 C25 97.2(4) . . . . ?
Si2 K1 O23 C25 168.1(5) . . . . ?
Si1 K1 O23 C25 -135.6(4) . . . . ?
U1 K1 O23 C25 163.1(4) . . . . ?
O42 K1 O23 Si2 -101.50(19) . . . . ?
O4 K1 O23 Si2 89.1(2) . . . . ?
O41 K1 O23 Si2 -42.3(2) . . . . ?
O1 K1 O23 Si2 25.7(2) . . . . ?
O21 K1 O23 Si2 -5.50(15) . . . . ?
Si3 K1 O23 Si2 -70.88(19) . . . . ?
Si1 K1 O23 Si2 56.3(2) . . . . ?
U1 K1 O23 Si2 -4.98(18) . . . . ?
O21 Si2 O24 C29 -70.9(5) . . . . ?
O22 Si2 O24 C29 57.5(5) . . . . ?
O23 Si2 O24 C29 174.4(5) . . . . ?
K1 Si2 O24 C29 -137.6(4) . . . . ?
O44 Si3 O41 K1 -111.7(2) . . . . ?
O43 Si3 O41 K1 125.39(19) . . . . ?
O42 Si3 O41 K1 2.4(2) . . . . ?
O61 U1 O41 K1 -176.74(13) . . . . ?
O21 U1 O41 K1 -48.53(12) . . . . ?
O1 U1 O41 K1 49.22(12) . . . . ?
O23 K1 O41 Si3 -104.84(18) . . . . ?
O42 K1 O41 Si3 -1.72(15) . . . . ?
O4 K1 O41 Si3 119.71(18) . . . . ?
O1 K1 O41 Si3 141.1(2) . . . . ?
O21 K1 O41 Si3 -137.8(2) . . . . ?
Si2 K1 O41 Si3 -123.02(16) . . . . ?
Si1 K1 O41 Si3 128.56(16) . . . . ?
U1 K1 O41 Si3 -177.3(2) . . . . ?
O23 K1 O41 U1 72.45(14) . . . . ?
O42 K1 O41 U1 175.58(18) . . . . ?
O4 K1 O41 U1 -62.99(15) . . . . ?
O1 K1 O41 U1 -41.64(11) . . . . ?
O21 K1 O41 U1 39.51(11) . . . . ?
Si3 K1 O41 U1 177.3(2) . . . . ?
Si2 K1 O41 U1 54.28(9) . . . . ?
Si1 K1 O41 U1 -54.15(10) . . . . ?
O41 Si3 O42 C41 -166.1(5) . . . . ?
O44 Si3 O42 C41 -43.2(5) . . . . ?
O43 Si3 O42 C41 69.7(5) . . . . ?
K1 Si3 O42 C41 -163.6(6) . . . . ?
O41 Si3 O42 K1 -2.5(2) . . . . ?
O44 Si3 O42 K1 120.43(18) . . . . ?
O43 Si3 O42 K1 -126.7(2) . . . . ?
O23 K1 O42 C41 -96.0(4) . . . . ?
O4 K1 O42 C41 72.4(4) . . . . ?
O41 K1 O42 C41 166.3(5) . . . . ?
O1 K1 O42 C41 131.6(4) . . . . ?
O21 K1 O42 C41 -153.4(4) . . . . ?
Si3 K1 O42 C41 164.7(5) . . . . ?
Si2 K1 O42 C41 -125.5(4) . . . . ?
Si1 K1 O42 C41 104.8(4) . . . . ?
U1 K1 O42 C41 169.2(4) . . . . ?
O23 K1 O42 Si3 99.32(19) . . . . ?
O4 K1 O42 Si3 -92.3(2) . . . . ?
O41 K1 O42 Si3 1.65(15) . . . . ?
O1 K1 O42 Si3 -33.1(2) . . . . ?
O21 K1 O42 Si3 41.9(2) . . . . ?
Si2 K1 O42 Si3 69.76(19) . . . . ?
Si1 K1 O42 Si3 -59.9(2) . . . . ?
U1 K1 O42 Si3 4.46(18) . . . . ?
O41 Si3 O43 C45 -39.4(5) . . . . ?
O44 Si3 O43 C45 -168.4(5) . . . . ?
O42 Si3 O43 C45 79.6(5) . . . . ?
K1 Si3 O43 C45 22.8(6) . . . . ?
O41 Si3 O44 C49 -75.1(5) . . . . ?
O43 Si3 O44 C49 52.3(5) . . . . ?
O42 Si3 O44 C49 170.1(4) . . . . ?
K1 Si3 O44 C49 -137.5(4) . . . . ?
O63 Si4 O61 U1 82.2(8) . . . . ?
O62 Si4 O61 U1 -162.8(8) . . . . ?
O64 Si4 O61 U1 -38.8(9) . . . . ?
O21 U1 O61 Si4 117.7(8) . . . . ?
O1 U1 O61 Si4 -87.5(8) . . . . ?
O41 U1 O61 Si4 -162.5(8) . . . . ?
S1 U1 O61 Si4 14.8(8) . . . . ?
K1 U1 O61 Si4 -166.3(7) . . . . ?
O61 Si4 O62 C61 -156.9(6) . . . . ?
O63 Si4 O62 C61 -36.8(7) . . . . ?
O64 Si4 O62 C61 76.6(7) . . . . ?
O61 Si4 O63 C65 -64.9(6) . . . . ?
O62 Si4 O63 C65 177.2(5) . . . . ?
O64 Si4 O63 C65 60.9(6) . . . . ?
O61 Si4 O64 C69 -56.9(5) . . . . ?
O63 Si4 O64 C69 178.7(5) . . . . ?
O62 Si4 O64 C69 66.4(5) . . . . ?
Si1 O2 C1 C3 80.3(6) . . . . ?
Si1 O2 C1 C2 -41.3(8) . . . . ?
Si1 O2 C1 C4 -161.3(5) . . . . ?
Si1 O3 C5 C8 132.6(5) . . . . ?
Si1 O3 C5 C6 13.3(7) . . . . ?
Si1 O3 C5 C7 -109.6(6) . . . . ?
Si1 O4 C9 C11 82.4(6) . . . . ?
K1 O4 C9 C11 -97.4(6) . . . . ?
Si1 O4 C9 C10 -39.7(8) . . . . ?
K1 O4 C9 C10 140.6(4) . . . . ?
Si1 O4 C9 C12 -159.4(5) . . . . ?
K1 O4 C9 C12 20.9(8) . . . . ?
Si2 O22 C21 C22 -10.9(8) . . . . ?
Si2 O22 C21 C23 111.1(5) . . . . ?
Si2 O22 C21 C24 -131.6(5) . . . . ?
Si2 O23 C25 C26 -40.6(7) . . . . ?
K1 O23 C25 C26 154.7(4) . . . . ?
Si2 O23 C25 C28 -160.9(4) . . . . ?
K1 O23 C25 C28 34.3(6) . . . . ?
Si2 O23 C25 C27 81.7(6) . . . . ?
K1 O23 C25 C27 -83.0(5) . . . . ?
Si2 O24 C29 C31 -78.1(7) . . . . ?
Si2 O24 C29 C32 162.5(5) . . . . ?
Si2 O24 C29 C30 44.1(8) . . . . ?
Si3 O42 C41 C42 -158.4(5) . . . . ?
K1 O42 C41 C42 41.7(7) . . . . ?
Si3 O42 C41 C44 82.5(7) . . . . ?
K1 O42 C41 C44 -77.4(6) . . . . ?
Si3 O42 C41 C43 -39.4(7) . . . . ?
K1 O42 C41 C43 160.7(4) . . . . ?
Si3 O43 C45 C47 -40.5(7) . . . . ?
Si3 O43 C45 C46 83.2(6) . . . . ?
Si3 O43 C45 C48 -159.1(4) . . . . ?
Si3 O44 C49 C50 -77.2(7) . . . . ?
Si3 O44 C49 C51 164.3(4) . . . . ?
Si3 O44 C49 C52 44.9(7) . . . . ?
Si4 O62 C61 C63 92.0(7) . . . . ?
Si4 O62 C61 C62 -149.5(5) . . . . ?
Si4 O62 C61 C64 -31.9(9) . . . . ?
Si4 O63 C65 C67 -85.4(7) . . . . ?
Si4 O63 C65 C68 41.5(8) . . . . ?
Si4 O63 C65 C66 160.0(5) . . . . ?
Si4 O64 C69 C72 22.2(7) . . . . ?
Si4 O64 C69 C71 140.4(5) . . . . ?
Si4 O64 C69 C70 -101.9(5) . . . . ?
O67B K2 O65A C75A -49.0(16) . . . . ?
O68B K2 O65A C75A 86.0(16) . . . . ?
N2B K2 O65A C75A 19.8(16) . . . . ?
O66A K2 O65A C75A 4.8(15) . . . . ?
O69 K2 O65A C75A -113.2(15) . . . . ?
O70 K2 O65A C75A 146.0(15) . . . . ?
N1A K2 O65A C75A -160.6(16) . . . . ?
O66B K2 O65A C75A -1.8(15) . . . . ?
O68A K2 O65A C75A 85.1(16) . . . . ?
O67A K2 O65A C75A -56.1(16) . . . . ?
O65B K2 O65A C75A -148(2) . . . . ?
O67B K2 O65A C74A 88.6(11) . . . . ?
O68B K2 O65A C74A -136.4(12) . . . . ?
N2B K2 O65A C74A 157.4(11) . . . . ?
O66A K2 O65A C74A 142.4(11) . . . . ?
O69 K2 O65A C74A 24.4(11) . . . . ?
O70 K2 O65A C74A -76.4(10) . . . . ?
N1A K2 O65A C74A -23.0(10) . . . . ?
O66B K2 O65A C74A 135.8(12) . . . . ?
O68A K2 O65A C74A -137.3(12) . . . . ?
O67A K2 O65A C74A 81.5(11) . . . . ?
O65B K2 O65A C74A -10.2(16) . . . . ?
O67B K2 O66A C77A -63.9(9) . . . . ?
O65A K2 O66A C77A 152.6(9) . . . . ?
O68B K2 O66A C77A 42.4(10) . . . . ?
N2B K2 O66A C77A -5.6(9) . . . . ?
O69 K2 O66A C77A -115.9(9) . . . . ?
O70 K2 O66A C77A 81.8(9) . . . . ?
N1A K2 O66A C77A 168.6(9) . . . . ?
O66B K2 O66A C77A 164.4(13) . . . . ?
O68A K2 O66A C77A 34.9(10) . . . . ?
O67A K2 O66A C77A -58.9(9) . . . . ?
O65B K2 O66A C77A 160.4(9) . . . . ?
O67B K2 O66A C76A 171.6(9) . . . . ?
O65A K2 O66A C76A 28.1(8) . . . . ?
O68B K2 O66A C76A -82.1(10) . . . . ?
N2B K2 O66A C76A -130.1(10) . . . . ?
O69 K2 O66A C76A 119.6(8) . . . . ?
O70 K2 O66A C76A -42.7(10) . . . . ?
N1A K2 O66A C76A 44.1(10) . . . . ?
O66B K2 O66A C76A 39.9(9) . . . . ?
O68A K2 O66A C76A -89.6(9) . . . . ?
O67A K2 O66A C76A 176.6(9) . . . . ?
O65B K2 O66A C76A 35.9(9) . . . . ?
O67B K2 O67A C82A 58(2) . . . . ?
O65A K2 O67A C82A 84.5(12) . . . . ?
O68B K2 O67A C82A -59.0(12) . . . . ?
N2B K2 O67A C82A -2.2(10) . . . . ?
O66A K2 O67A C82A 32.7(11) . . . . ?
O69 K2 O67A C82A 156.0(11) . . . . ?
O70 K2 O67A C82A -119.8(10) . . . . ?
N1A K2 O67A C82A 169.0(10) . . . . ?
O66B K2 O67A C82A 48.9(11) . . . . ?
O68A K2 O67A C82A -61.2(12) . . . . ?
O65B K2 O67A C82A 111.8(11) . . . . ?
O67B K2 O67A C81A -76(2) . . . . ?
O65A K2 O67A C81A -49.6(11) . . . . ?
O68B K2 O67A C81A 166.9(11) . . . . ?
N2B K2 O67A C81A -136.2(10) . . . . ?
O66A K2 O67A C81A -101.3(9) . . . . ?
O69 K2 O67A C81A 21.9(9) . . . . ?
O70 K2 O67A C81A 106.1(9) . . . . ?
N1A K2 O67A C81A 34.9(10) . . . . ?
O66B K2 O67A C81A -85.2(10) . . . . ?
O68A K2 O67A C81A 164.8(10) . . . . ?
O65B K2 O67A C81A -22.3(12) . . . . ?
O67B K2 O68A C90 -119.2(10) . . . . ?
O65A K2 O68A C90 93.0(10) . . . . ?
O68B K2 O68A C90 86(8) . . . . ?
N2B K2 O68A C90 -175.2(12) . . . . ?
O66A K2 O68A C90 155.1(10) . . . . ?
O69 K2 O68A C90 -61.4(12) . . . . ?
O70 K2 O68A C90 8.6(8) . . . . ?
N1A K2 O68A C90 19.1(12) . . . . ?
O66B K2 O68A C90 137.3(10) . . . . ?
O67A K2 O68A C90 -108.9(10) . . . . ?
O65B K2 O68A C90 76.5(12) . . . . ?
O67B K2 O68A C85A 21.0(18) . . . . ?
O65A K2 O68A C85A -126.7(15) . . . . ?
O68B K2 O68A C85A -133(9) . . . . ?
N2B K2 O68A C85A -35.0(16) . . . . ?
O66A K2 O68A C85A -64.6(17) . . . . ?
O69 K2 O68A C85A 78.9(19) . . . . ?
O70 K2 O68A C85A 148.9(18) . . . . ?
N1A K2 O68A C85A 159.4(15) . . . . ?
O66B K2 O68A C85A -82.4(17) . . . . ?
O67A K2 O68A C85A 31.4(17) . . . . ?
O65B K2 O68A C85A -143.2(15) . . . . ?
O67B K2 N1A C73A -134.7(9) . . . . ?
O65A K2 N1A C73A -9.1(8) . . . . ?
O68B K2 N1A C73A 88.2(10) . . . . ?
N2B K2 N1A C73A -8(2) . . . . ?
O66A K2 N1A C73A -25.1(11) . . . . ?
O69 K2 N1A C73A -135.1(10) . . . . ?
O70 K2 N1A C73A 107.0(9) . . . . ?
O66B K2 N1A C73A -23.5(10) . . . . ?
O68A K2 N1A C73A 96.7(10) . . . . ?
O67A K2 N1A C73A -147.8(8) . . . . ?
O65B K2 N1A C73A -14.2(8) . . . . ?
O67B K2 N1A C84A 105.1(10) . . . . ?
O65A K2 N1A C84A -129.4(10) . . . . ?
O68B K2 N1A C84A -32.0(11) . . . . ?
N2B K2 N1A C84A -127.9(18) . . . . ?
O66A K2 N1A C84A -145.4(8) . . . . ?
O69 K2 N1A C84A 104.6(9) . . . . ?
O70 K2 N1A C84A -13.3(8) . . . . ?
O66B K2 N1A C84A -143.8(9) . . . . ?
O68A K2 N1A C84A -23.6(11) . . . . ?
O67A K2 N1A C84A 91.9(9) . . . . ?
O65B K2 N1A C84A -134.4(11) . . . . ?
O67B K2 N1A C79A -15.3(11) . . . . ?
O65A K2 N1A C79A 110.3(10) . . . . ?
O68B K2 N1A C79A -152.4(9) . . . . ?
N2B K2 N1A C79A 111.8(19) . . . . ?
O66A K2 N1A C79A 94.3(9) . . . . ?
O69 K2 N1A C79A -15.7(8) . . . . ?
O70 K2 N1A C79A -133.6(10) . . . . ?
O66B K2 N1A C79A 95.9(9) . . . . ?
O68A K2 N1A C79A -143.9(9) . . . . ?
O67A K2 N1A C79A -28.4(10) . . . . ?
O65B K2 N1A C79A 105.3(10) . . . . ?
O67B K2 N2A C83A -31.8(9) . . . . ?
O65A K2 N2A C83A -154.6(9) . . . . ?
O68B K2 N2A C83A 110.5(11) . . . . ?
N2B K2 N2A C83A -156.8(19) . . . . ?
O66A K2 N2A C83A -139.8(10) . . . . ?
O69 K2 N2A C83A -26.9(10) . . . . ?
O70 K2 N2A C83A 86.9(10) . . . . ?
O66B K2 N2A C83A -140.7(10) . . . . ?
O68A K2 N2A C83A 102.4(11) . . . . ?
O67A K2 N2A C83A -17.9(9) . . . . ?
O65B K2 N2A C83A -149.0(9) . . . . ?
O67B K2 N2A C78A 88.0(9) . . . . ?
O65A K2 N2A C78A -34.7(9) . . . . ?
O68B K2 N2A C78A -129.7(10) . . . . ?
N2B K2 N2A C78A -37.0(12) . . . . ?
O66A K2 N2A C78A -19.9(7) . . . . ?
O69 K2 N2A C78A 92.9(8) . . . . ?
O70 K2 N2A C78A -153.3(7) . . . . ?
O66B K2 N2A C78A -20.8(8) . . . . ?
O68A K2 N2A C78A -137.7(10) . . . . ?
O67A K2 N2A C78A 101.9(9) . . . . ?
O65B K2 N2A C78A -29.1(11) . . . . ?
O67B K2 N2A C86A -151.0(13) . . . . ?
O65A K2 N2A C86A 86.2(11) . . . . ?
O68B K2 N2A C86A -8.7(11) . . . . ?
N2B K2 N2A C86A 84.0(17) . . . . ?
O66A K2 N2A C86A 101.0(11) . . . . ?
O69 K2 N2A C86A -146.2(10) . . . . ?
O70 K2 N2A C86A -32.3(12) . . . . ?
O66B K2 N2A C86A 100.1(11) . . . . ?
O68A K2 N2A C86A -16.8(11) . . . . ?
O67A K2 N2A C86A -137.2(12) . . . . ?
O65B K2 N2A C86A 91.8(12) . . . . ?
C84A N1A C73A C74A 159.9(13) . . . . ?
C79A N1A C73A C74A -80.5(15) . . . . ?
K2 N1A C73A C74A 39.5(14) . . . . ?
C75A O65A C74A C73A -166.6(17) . . . . ?
K2 O65A C74A C73A 53.1(16) . . . . ?
C75A O65A C74A K2 140.3(18) . . . . ?
N1A C73A C74A O65A -62.7(18) . . . . ?
N1A C73A C74A K2 -29.6(10) . . . . ?
O67B K2 C74A O65A -110.0(10) . . . . ?
O68B K2 C74A O65A 51.4(13) . . . . ?
N2B K2 C74A O65A -26.5(12) . . . . ?
O66A K2 C74A O65A -33.5(10) . . . . ?
O69 K2 C74A O65A -156.3(10) . . . . ?
O70 K2 C74A O65A 105.6(10) . . . . ?
N1A K2 C74A O65A 149.9(13) . . . . ?
O66B K2 C74A O65A -32.9(9) . . . . ?
O68A K2 C74A O65A 53.5(13) . . . . ?
O67A K2 C74A O65A -122.7(9) . . . . ?
O65B K2 C74A O65A 30(5) . . . . ?
O67B K2 C74A C73A 119.7(9) . . . . ?
O65A K2 C74A C73A -130.2(17) . . . . ?
O68B K2 C74A C73A -78.9(12) . . . . ?
N2B K2 C74A C73A -156.8(8) . . . . ?
O66A K2 C74A C73A -163.7(10) . . . . ?
O69 K2 C74A C73A 73.4(9) . . . . ?
O70 K2 C74A C73A -24.6(9) . . . . ?
N1A K2 C74A C73A 19.6(8) . . . . ?
O66B K2 C74A C73A -163.1(11) . . . . ?
O68A K2 C74A C73A -76.8(12) . . . . ?
O67A K2 C74A C73A 107.0(9) . . . . ?
O65B K2 C74A C73A -100(6) . . . . ?
C74A O65A C75A C76A -175.6(17) . . . . ?
K2 O65A C75A C76A -37(2) . . . . ?
C74A O65A C75A K2 -139.1(17) . . . . ?
O67B K2 C75A O65A 141.1(13) . . . . ?
O68B K2 C75A O65A -100.1(15) . . . . ?
N2B K2 C75A O65A -160.7(15) . . . . ?
O66A K2 C75A O65A -173.7(19) . . . . ?
O69 K2 C75A O65A 73.1(15) . . . . ?
O70 K2 C75A O65A -37.5(16) . . . . ?
N1A K2 C75A O65A 17.5(14) . . . . ?
O66B K2 C75A O65A 177(3) . . . . ?
O68A K2 C75A O65A -104.1(15) . . . . ?
O67A K2 C75A O65A 140.1(12) . . . . ?
O65B K2 C75A O65A 15.4(10) . . . . ?
O67B K2 C75A C76A -74.3(13) . . . . ?
O65A K2 C75A C76A 145(2) . . . . ?
O68B K2 C75A C76A 44.5(14) . . . . ?
N2B K2 C75A C76A -16.0(12) . . . . ?
O66A K2 C75A C76A -29.0(9) . . . . ?
O69 K2 C75A C76A -142.2(11) . . . . ?
O70 K2 C75A C76A 107.1(11) . . . . ?
N1A K2 C75A C76A 162.2(13) . . . . ?
O66B K2 C75A C76A -38.5(10) . . . . ?
O68A K2 C75A C76A 40.5(14) . . . . ?
O67A K2 C75A C76A -75.2(14) . . . . ?
O65B K2 C75A C76A 160.1(19) . . . . ?
C77A O66A C76A C75A 170.1(15) . . . . ?
K2 O66A C76A C75A -58.0(14) . . . . ?
C77A O66A C76A K2 -131.9(13) . . . . ?
O65A C75A C76A O66A 67(2) . . . . ?
K2 C75A C76A O66A 42.7(9) . . . . ?
O65A C75A C76A K2 23.9(16) . . . . ?
O67B K2 C76A O66A -8.9(10) . . . . ?
O65A K2 C76A O66A -142.0(10) . . . . ?
O68B K2 C76A O66A 97.5(10) . . . . ?
N2B K2 C76A O66A 36.5(8) . . . . ?
O69 K2 C76A O66A -76.8(9) . . . . ?
O70 K2 C76A O66A 149.2(7) . . . . ?
N1A K2 C76A O66A -143.6(8) . . . . ?
O66B K2 C76A O66A -65.2(13) . . . . ?
O68A K2 C76A O66A 91.8(9) . . . . ?
O67A K2 C76A O66A -3.9(10) . . . . ?
O65B K2 C76A O66A -138.3(10) . . . . ?
O67B K2 C76A C75A 116.2(13) . . . . ?
O65A K2 C76A C75A -17.0(12) . . . . ?
O68B K2 C76A C75A -137.5(14) . . . . ?
N2B K2 C76A C75A 161.6(14) . . . . ?
O66A K2 C76A C75A 125.0(16) . . . . ?
O69 K2 C76A C75A 48.3(13) . . . . ?
O70 K2 C76A C75A -85.7(13) . . . . ?
N1A K2 C76A C75A -18.5(13) . . . . ?
O66B K2 C76A C75A 59.8(19) . . . . ?
O68A K2 C76A C75A -143.1(13) . . . . ?
O67A K2 C76A C75A 121.2(13) . . . . ?
O65B K2 C76A C75A -13.2(13) . . . . ?
C76A O66A C77A C78A 166.5(12) . . . . ?
K2 O66A C77A C78A 44.4(16) . . . . ?
C83A N2A C78A C77A 171.2(11) . . . . ?
C86A N2A C78A C77A -70.0(16) . . . . ?
K2 N2A C78A C77A 50.1(12) . . . . ?
O66A C77A C78A N2A -65.7(17) . . . . ?
C73A N1A C79A C80A 164.8(14) . . . . ?
C84A N1A C79A C80A -75.5(17) . . . . ?
K2 N1A C79A C80A 45.3(16) . . . . ?
N1A C79A C80A O69 -62(2) . . . . ?
C82A O67A C81A C87 172.7(12) . . . . ?
K2 O67A C81A C87 -48.2(13) . . . . ?
C81A O67A C82A C83A 177.5(13) . . . . ?
K2 O67A C82A C83A 43.2(15) . . . . ?
C78A N2A C83A C82A -68.6(14) . . . . ?
C86A N2A C83A C82A 169.9(12) . . . . ?
K2 N2A C83A C82A 48.8(14) . . . . ?
O67A C82A C83A N2A -61.4(16) . . . . ?
C73A N1A C84A C88 -77.4(15) . . . . ?
C79A N1A C84A C88 163.3(12) . . . . ?
K2 N1A C84A C88 42.6(14) . . . . ?
C90 O68A C85A C86A -174.2(17) . . . . ?
K2 O68A C85A C86A 45(2) . . . . ?
O68A C85A C86A N2A -61(2) . . . . ?
C83A N2A C86A C85A -75.1(17) . . . . ?
C78A N2A C86A C85A 164.4(15) . . . . ?
K2 N2A C86A C85A 46.9(18) . . . . ?
O67B K2 O65B C75B -52.7(13) . . . . ?
O65A K2 O65B C75B 44.4(11) . . . . ?
O68B K2 O65B C75B 104.2(12) . . . . ?
N2B K2 O65B C75B 30.4(12) . . . . ?
O66A K2 O65B C75B 19.6(10) . . . . ?
O69 K2 O65B C75B -102.3(10) . . . . ?
O70 K2 O65B C75B 159.4(10) . . . . ?
N1A K2 O65B C75B -151.3(13) . . . . ?
O66B K2 O65B C75B 17.8(10) . . . . ?
O68A K2 O65B C75B 105.8(12) . . . . ?
O67A K2 O65B C75B -65.6(12) . . . . ?
O67B K2 O65B C74B 80.4(13) . . . . ?
O65A K2 O65B C74B 178(2) . . . . ?
O68B K2 O65B C74B -122.7(13) . . . . ?
N2B K2 O65B C74B 163.5(11) . . . . ?
O66A K2 O65B C74B 152.7(12) . . . . ?
O69 K2 O65B C74B 30.8(11) . . . . ?
O70 K2 O65B C74B -67.5(11) . . . . ?
N1A K2 O65B C74B -18.2(10) . . . . ?
O66B K2 O65B C74B 150.9(13) . . . . ?
O68A K2 O65B C74B -121.2(12) . . . . ?
O67A K2 O65B C74B 67.5(13) . . . . ?
O67B K2 O66B C76B 154.2(18) . . . . ?
O65A K2 O66B C76B 7.4(18) . . . . ?
O68B K2 O66B C76B -96.5(19) . . . . ?
N2B K2 O66B C76B -149.2(19) . . . . ?
O66A K2 O66B C76B -157(2) . . . . ?
O69 K2 O66B C76B 91.5(18) . . . . ?
O70 K2 O66B C76B -37.6(19) . . . . ?
N1A K2 O66B C76B 26.9(18) . . . . ?
O68A K2 O66B C76B -102.9(19) . . . . ?
O67A K2 O66B C76B 156.2(18) . . . . ?
O65B K2 O66B C76B 18.7(18) . . . . ?
O67B K2 O66B C77B -78.8(13) . . . . ?
O65A K2 O66B C77B 134.4(14) . . . . ?
O68B K2 O66B C77B 30.5(14) . . . . ?
N2B K2 O66B C77B -22.2(12) . . . . ?
O66A K2 O66B C77B -29.7(11) . . . . ?
O69 K2 O66B C77B -141.6(12) . . . . ?
O70 K2 O66B C77B 89.4(13) . . . . ?
N1A K2 O66B C77B 153.8(12) . . . . ?
O68A K2 O66B C77B 24.1(14) . . . . ?
O67A K2 O66B C77B -76.8(13) . . . . ?
O65B K2 O66B C77B 145.6(13) . . . . ?
O65A K2 O67B C82B 68.9(13) . . . . ?
O68B K2 O67B C82B -66.8(14) . . . . ?
N2B K2 O67B C82B -16.7(12) . . . . ?
O66A K2 O67B C82B 22.4(12) . . . . ?
O69 K2 O67B C82B 152.2(13) . . . . ?
O70 K2 O67B C82B -129.9(11) . . . . ?
N1A K2 O67B C82B 151.8(12) . . . . ?
O66B K2 O67B C82B 39.0(13) . . . . ?
O68A K2 O67B C82B -70.4(13) . . . . ?
O67A K2 O67B C82B -132(3) . . . . ?
O65B K2 O67B C82B 92.0(13) . . . . ?
O65A K2 O67B C81B -64.7(13) . . . . ?
O68B K2 O67B C81B 159.6(13) . . . . ?
N2B K2 O67B C81B -150.3(13) . . . . ?
O66A K2 O67B C81B -111.2(12) . . . . ?
O69 K2 O67B C81B 18.6(11) . . . . ?
O70 K2 O67B C81B 96.5(12) . . . . ?
N1A K2 O67B C81B 18.2(14) . . . . ?
O66B K2 O67B C81B -94.6(12) . . . . ?
O68A K2 O67B C81B 156.0(13) . . . . ?
O67A K2 O67B C81B 94(3) . . . . ?
O65B K2 O67B C81B -41.7(14) . . . . ?
O67B K2 O68B C85B 31.4(14) . . . . ?
O65A K2 O68B C85B -115.9(12) . . . . ?
N2B K2 O68B C85B -19.7(12) . . . . ?
O66A K2 O68B C85B -53.8(13) . . . . ?
O69 K2 O68B C85B 95.3(16) . . . . ?
O70 K2 O68B C85B 155.4(14) . . . . ?
N1A K2 O68B C85B 174.8(11) . . . . ?
O66B K2 O68B C85B -72.9(13) . . . . ?
O68A K2 O68B C85B 58(7) . . . . ?
O67A K2 O68B C85B 42.2(14) . . . . ?
O65B K2 O68B C85B -131.2(11) . . . . ?
O67B K2 O68B C90 -98.7(12) . . . . ?
O65A K2 O68B C90 114.0(11) . . . . ?
N2B K2 O68B C90 -149.8(13) . . . . ?
O66A K2 O68B C90 176.2(12) . . . . ?
O69 K2 O68B C90 -34.7(18) . . . . ?
O70 K2 O68B C90 25.3(10) . . . . ?
N1A K2 O68B C90 44.8(13) . . . . ?
O66B K2 O68B C90 157.1(11) . . . . ?
O68A K2 O68B C90 -72(7) . . . . ?
O67A K2 O68B C90 -87.8(12) . . . . ?
O65B K2 O68B C90 98.7(11) . . . . ?
O67B K2 N1B C73B -137.4(11) . . . . ?
O65A K2 N1B C73B -8.4(11) . . . . ?
O68B K2 N1B C73B 93.3(12) . . . . ?
O66A K2 N1B C73B -23.9(14) . . . . ?
O69 K2 N1B C73B -129.5(12) . . . . ?
O70 K2 N1B C73B 105.0(12) . . . . ?
N1A K2 N1B C73B -21(3) . . . . ?
O66B K2 N1B C73B -22.0(13) . . . . ?
O68A K2 N1B C73B 102.0(12) . . . . ?
O67A K2 N1B C73B -149.4(11) . . . . ?
O65B K2 N1B C73B -13.5(10) . . . . ?
O67B K2 N1B C84B 100.7(12) . . . . ?
O65A K2 N1B C84B -130.3(12) . . . . ?
O68B K2 N1B C84B -28.6(13) . . . . ?
O66A K2 N1B C84B -145.8(11) . . . . ?
O69 K2 N1B C84B 108.6(12) . . . . ?
O70 K2 N1B C84B -16.9(11) . . . . ?
N1A K2 N1B C84B -143(5) . . . . ?
O66B K2 N1B C84B -143.9(11) . . . . ?
O68A K2 N1B C84B -20.0(13) . . . . ?
O67A K2 N1B C84B 88.7(12) . . . . ?
O65B K2 N1B C84B -135.4(13) . . . . ?
O67B K2 N1B C79B -15.2(12) . . . . ?
O65A K2 N1B C79B 113.8(11) . . . . ?
O68B K2 N1B C79B -144.5(11) . . . . ?
O66A K2 N1B C79B 98.3(11) . . . . ?
O69 K2 N1B C79B -7.3(9) . . . . ?
O70 K2 N1B C79B -132.8(11) . . . . ?
N1A K2 N1B C79B 101(4) . . . . ?
O66B K2 N1B C79B 100.2(11) . . . . ?
O68A K2 N1B C79B -135.9(11) . . . . ?
O67A K2 N1B C79B -27.2(12) . . . . ?
O65B K2 N1B C79B 108.7(12) . . . . ?
O67B K2 N2B C83B -15.2(11) . . . . ?
O65A K2 N2B C83B -146.4(12) . . . . ?
O68B K2 N2B C83B 109.6(13) . . . . ?
O66A K2 N2B C83B -126.5(13) . . . . ?
O69 K2 N2B C83B -27.1(13) . . . . ?
O70 K2 N2B C83B 104.7(11) . . . . ?
N1A K2 N2B C83B -147.8(18) . . . . ?
O66B K2 N2B C83B -130.6(13) . . . . ?
O68A K2 N2B C83B 100.7(13) . . . . ?
O67A K2 N2B C83B -4.0(11) . . . . ?
O65B K2 N2B C83B -142.3(12) . . . . ?
O67B K2 N2B C86B -134.5(12) . . . . ?
O65A K2 N2B C86B 94.3(11) . . . . ?
O68B K2 N2B C86B -9.7(11) . . . . ?
O66A K2 N2B C86B 114.2(13) . . . . ?
O69 K2 N2B C86B -146.4(10) . . . . ?
O70 K2 N2B C86B -14.6(13) . . . . ?
N1A K2 N2B C86B 93(2) . . . . ?
O66B K2 N2B C86B 110.1(12) . . . . ?
O68A K2 N2B C86B -18.6(11) . . . . ?
O67A K2 N2B C86B -123.3(12) . . . . ?
O65B K2 N2B C86B 98.4(11) . . . . ?
O67B K2 N2B C78B 99.8(13) . . . . ?
O65A K2 N2B C78B -31.4(13) . . . . ?
O68B K2 N2B C78B -135.3(14) . . . . ?
O66A K2 N2B C78B -11.4(11) . . . . ?
O69 K2 N2B C78B 87.9(13) . . . . ?
O70 K2 N2B C78B -140.3(12) . . . . ?
N1A K2 N2B C78B -33(3) . . . . ?
O66B K2 N2B C78B -15.6(12) . . . . ?
O68A K2 N2B C78B -144.3(14) . . . . ?
O67A K2 N2B C78B 111.0(13) . . . . ?
O65B K2 N2B C78B -27.2(14) . . . . ?
C84B N1B C73B C74B 165.6(14) . . . . ?
C79B N1B C73B C74B -75.1(18) . . . . ?
K2 N1B C73B C74B 45.2(16) . . . . ?
C75B O65B C74B C73B -175.1(13) . . . . ?
K2 O65B C74B C73B 50.9(16) . . . . ?
N1B C73B C74B O65B -64.3(18) . . . . ?
C74B O65B C75B C76B 176.0(19) . . . . ?
K2 O65B C75B C76B -47.2(19) . . . . ?
C77B O66B C76B C75B -178.0(18) . . . . ?
K2 O66B C76B C75B -52(3) . . . . ?
O65B C75B C76B O66B 66(3) . . . . ?
C76B O66B C77B C78B -172(2) . . . . ?
K2 O66B C77B C78B 56.0(17) . . . . ?
C83B N2B C78B C77B 164.7(15) . . . . ?
C86B N2B C78B C77B -76(2) . . . . ?
K2 N2B C78B C77B 48.8(17) . . . . ?
O66B C77B C78B N2B -74.8(19) . . . . ?
C73B N1B C79B C80B 164.1(16) . . . . ?
C84B N1B C79B C80B -75(2) . . . . ?
K2 N1B C79B C80B 40.0(17) . . . . ?
N1B C79B C80B O69 -67(2) . . . . ?
C82B O67B C81B C87 170.7(14) . . . . ?
K2 O67B C81B C87 -53.0(16) . . . . ?
C82B O67B C81B K2 -136.3(18) . . . . ?
O65A K2 C81B O67B 129.2(11) . . . . ?
O68B K2 C81B O67B -24.5(16) . . . . ?
N2B K2 C81B O67B 26.9(12) . . . . ?
O66A K2 C81B O67B 68.5(12) . . . . ?
O69 K2 C81B O67B -154.8(15) . . . . ?
O70 K2 C81B O67B -100.0(12) . . . . ?
N1A K2 C81B O67B -164.4(12) . . . . ?
O66B K2 C81B O67B 89.4(12) . . . . ?
O68A K2 C81B O67B -27.3(14) . . . . ?
O67A K2 C81B O67B -28.4(10) . . . . ?
O65B K2 C81B O67B 147.4(11) . . . . ?
O67B K2 C81B C87 130.4(17) . . . . ?
O65A K2 C81B C87 -100.4(8) . . . . ?
O68B K2 C81B C87 105.8(11) . . . . ?
N2B K2 C81B C87 157.3(9) . . . . ?
O66A K2 C81B C87 -161.2(9) . . . . ?
O69 K2 C81B C87 -24.4(6) . . . . ?
O70 K2 C81B C87 30.3(11) . . . . ?
N1A K2 C81B C87 -34.1(10) . . . . ?
O66B K2 C81B C87 -140.2(8) . . . . ?
O68A K2 C81B C87 103.1(10) . . . . ?
O67A K2 C81B C87 102.0(13) . . . . ?
O65B K2 C81B C87 -82.3(9) . . . . ?
C81B O67B C82B C83B -179.9(16) . . . . ?
K2 O67B C82B C83B 43.9(18) . . . . ?
C81B O67B C82B K2 136.2(18) . . . . ?
O65A K2 C82B O67B -125.8(12) . . . . ?
O68B K2 C82B O67B 117.3(13) . . . . ?
N2B K2 C82B O67B 158.3(15) . . . . ?
O66A K2 C82B O67B -155.3(13) . . . . ?
O69 K2 C82B O67B -24.4(12) . . . . ?
O70 K2 C82B O67B 67.4(14) . . . . ?
N1A K2 C82B O67B -39.0(15) . . . . ?
O66B K2 C82B O67B -141.4(13) . . . . ?
O68A K2 C82B O67B 111.5(13) . . . . ?
O67A K2 C82B O67B 17.3(11) . . . . ?
O65B K2 C82B O67B -107.2(13) . . . . ?
O67B K2 C82B C83B -137.3(19) . . . . ?
O65A K2 C82B C83B 96.9(11) . . . . ?
O68B K2 C82B C83B -20.0(12) . . . . ?
N2B K2 C82B C83B 21.0(10) . . . . ?
O66A K2 C82B C83B 67.4(11) . . . . ?
O69 K2 C82B C83B -161.7(11) . . . . ?
O70 K2 C82B C83B -69.9(12) . . . . ?
N1A K2 C82B C83B -176.3(10) . . . . ?
O66B K2 C82B C83B 81.4(11) . . . . ?
O68A K2 C82B C83B -25.8(12) . . . . ?
O67A K2 C82B C83B -120.0(15) . . . . ?
O65B K2 C82B C83B 115.5(11) . . . . ?
C86B N2B C83B C82B 165.8(14) . . . . ?
C78B N2B C83B C82B -72.3(19) . . . . ?
K2 N2B C83B C82B 45.3(18) . . . . ?
C86B N2B C83B K2 120.6(14) . . . . ?
C78B N2B C83B K2 -117.6(15) . . . . ?
O67B C82B C83B N2B -62(2) . . . . ?
K2 C82B C83B N2B -33.8(14) . . . . ?
O67B C82B C83B K2 -28.4(12) . . . . ?
O67B K2 C83B N2B 159.8(15) . . . . ?
O65A K2 C83B N2B 39.2(13) . . . . ?
O68B K2 C83B N2B -62.0(12) . . . . ?
O66A K2 C83B N2B 39.6(11) . . . . ?
O69 K2 C83B N2B 157.4(11) . . . . ?
O70 K2 C83B N2B -90.7(12) . . . . ?
N1A K2 C83B N2B 148.9(17) . . . . ?
O66B K2 C83B N2B 44.0(11) . . . . ?
O68A K2 C83B N2B -69.1(12) . . . . ?
O67A K2 C83B N2B 174.9(14) . . . . ?
O65B K2 C83B N2B 50.2(14) . . . . ?
O67B K2 C83B C82B 21.0(10) . . . . ?
O65A K2 C83B C82B -99.5(11) . . . . ?
O68B K2 C83B C82B 159.2(13) . . . . ?
N2B K2 C83B C82B -138.8(19) . . . . ?
O66A K2 C83B C82B -99.1(11) . . . . ?
O69 K2 C83B C82B 18.7(12) . . . . ?
O70 K2 C83B C82B 130.5(10) . . . . ?
N1A K2 C83B C82B 10(3) . . . . ?
O66B K2 C83B C82B -94.8(11) . . . . ?
O68A K2 C83B C82B 152.1(13) . . . . ?
O67A K2 C83B C82B 36.1(10) . . . . ?
O65B K2 C83B C82B -88.5(12) . . . . ?
C73B N1B C84B C88 -75.2(17) . . . . ?
C79B N1B C84B C88 164.1(13) . . . . ?
K2 N1B C84B C88 48.8(14) . . . . ?
C90 O68B C85B C86B -180.0(16) . . . . ?
K2 O68B C85B C86B 47.5(17) . . . . ?
O68B C85B C86B N2B -60(2) . . . . ?
C83B N2B C86B C85B -78.5(18) . . . . ?
C78B N2B C86B C85B 163.9(18) . . . . ?
K2 N2B C86B C85B 39.8(18) . . . . ?
C79A C80A O69 C87 -171.5(11) . . . . ?
C79A C80A O69 C80B 145(8) . . . . ?
C79A C80A O69 K2 44.4(18) . . . . ?
C79B C80B O69 C80A -29(6) . . . . ?
C79B C80B O69 C87 -169.9(15) . . . . ?
C79B C80B O69 K2 60(2) . . . . ?
O67B K2 O69 C80A 165.3(10) . . . . ?
O65A K2 O69 C80A -63.6(10) . . . . ?
O68B K2 O69 C80A 85.8(13) . . . . ?
N2B K2 O69 C80A 177.7(10) . . . . ?
O66A K2 O69 C80A -131.2(10) . . . . ?
O70 K2 O69 C80A 37.2(9) . . . . ?
N1A K2 O69 C80A -15.1(10) . . . . ?
O66B K2 O69 C80A -107.0(10) . . . . ?
O68A K2 O69 C80A 92.8(12) . . . . ?
O67A K2 O69 C80A 152.0(10) . . . . ?
O65B K2 O69 C80A -54.2(10) . . . . ?
O67B K2 O69 C87 20.6(6) . . . . ?
O65A K2 O69 C87 151.7(5) . . . . ?
O68B K2 O69 C87 -58.9(11) . . . . ?
N2B K2 O69 C87 33.0(7) . . . . ?
O66A K2 O69 C87 84.1(6) . . . . ?
O70 K2 O69 C87 -107.5(5) . . . . ?
N1A K2 O69 C87 -159.8(6) . . . . ?
O66B K2 O69 C87 108.3(6) . . . . ?
O68A K2 O69 C87 -51.9(9) . . . . ?
O67A K2 O69 C87 7.3(5) . . . . ?
O65B K2 O69 C87 161.1(6) . . . . ?
O67B K2 O69 C80B 145.7(11) . . . . ?
O65A K2 O69 C80B -83.3(10) . . . . ?
O68B K2 O69 C80B 66.1(14) . . . . ?
N2B K2 O69 C80B 158.0(11) . . . . ?
O66A K2 O69 C80B -150.8(10) . . . . ?
O70 K2 O69 C80B 17.5(10) . . . . ?
N1A K2 O69 C80B -34.8(11) . . . . ?
O66B K2 O69 C80B -126.6(11) . . . . ?
O68A K2 O69 C80B 73.1(12) . . . . ?
O67A K2 O69 C80B 132.4(11) . . . . ?
O65B K2 O69 C80B -73.8(11) . . . . ?
O67B K2 O70 C88 -127.3(6) . . . . ?
O65A K2 O70 C88 38.9(5) . . . . ?
O68B K2 O70 C88 145.3(6) . . . . ?
N2B K2 O70 C88 150.4(6) . . . . ?
O66A K2 O70 C88 97.5(6) . . . . ?
O69 K2 O70 C88 -67.3(4) . . . . ?
N1A K2 O70 C88 -15.5(5) . . . . ?
O66B K2 O70 C88 67.4(6) . . . . ?
O68A K2 O70 C88 154.5(6) . . . . ?
O67A K2 O70 C88 -126.8(5) . . . . ?
O65B K2 O70 C88 23.5(5) . . . . ?
O67B K2 O70 C89 99.3(5) . . . . ?
O65A K2 O70 C89 -94.5(4) . . . . ?
O68B K2 O70 C89 11.8(5) . . . . ?
N2B K2 O70 C89 17.0(6) . . . . ?
O66A K2 O70 C89 -35.9(5) . . . . ?
O69 K2 O70 C89 159.3(4) . . . . ?
N1A K2 O70 C89 -148.9(5) . . . . ?
O66B K2 O70 C89 -66.0(5) . . . . ?
O68A K2 O70 C89 21.1(5) . . . . ?
O67A K2 O70 C89 99.8(4) . . . . ?
O65B K2 O70 C89 -109.9(5) . . . . ?
C80A O69 C87 C81A 175.9(15) . . . . ?
C80B O69 C87 C81A -171.7(16) . . . . ?
K2 O69 C87 C81A -39.7(12) . . . . ?
C80A O69 C87 C81B 166.1(15) . . . . ?
C80B O69 C87 C81B 178.5(15) . . . . ?
K2 O69 C87 C81B -49.5(11) . . . . ?
O67A C81A C87 O69 61.4(15) . . . . ?
O67A C81A C87 C81B 91(4) . . . . ?
O67B C81B C87 O69 66.1(15) . . . . ?
K2 C81B C87 O69 33.6(6) . . . . ?
O67B C81B C87 C81A -88(5) . . . . ?
K2 C81B C87 C81A -121(5) . . . . ?
C89 O70 C88 C84A 175.3(7) . . . . ?
K2 O70 C88 C84A 40.0(8) . . . . ?
C89 O70 C88 C84B -164.6(8) . . . . ?
K2 O70 C88 C84B 60.2(9) . . . . ?
N1A C84A C88 O70 -56.8(15) . . . . ?
N1A C84A C88 C84B -153(5) . . . . ?
N1B C84B C88 O70 -74.2(15) . . . . ?
N1B C84B C88 C84A 16(3) . . . . ?
C88 O70 C89 C90 175.1(5) . . . . ?
K2 O70 C89 C90 -47.7(6) . . . . ?
C85A O68A C90 O68B 145(9) . . . . ?
K2 O68A C90 O68B -71(7) . . . . ?
C85A O68A C90 C89 177.2(14) . . . . ?
K2 O68A C90 C89 -38.3(13) . . . . ?
C85B O68B C90 O68A -38(7) . . . . ?
K2 O68B C90 O68A 93(8) . . . . ?
C85B O68B C90 C89 170.9(15) . . . . ?
K2 O68B C90 C89 -57.6(11) . . . . ?
O70 C89 C90 O68A 59.2(13) . . . . ?
O70 C89 C90 O68B 68.0(12) . . . . ?
C91 C92 C93 C94 174.2(16) . . . . ?
C92 C93 C94 C95 -169(2) . . . . ?
C93 C94 C95 C96A -73(3) . . . . ?
C93 C94 C95 C96B -156(3) . . . . ?

_diffrn_measured_fraction_theta_max 0.969
_diffrn_reflns_theta_full        25.25
_diffrn_measured_fraction_theta_full 0.996
_refine_diff_density_max         3.508
_refine_diff_density_min         -1.868
_refine_diff_density_rms         0.168

_iucr_refine_instructions_details 
;
TITL JA566 in P-1
CELL 0.71073  14.6100  17.2213  19.8684  84.5625  84.2176  83.0023
ZERR    2.00   0.0023   0.0033   0.0019   0.0100   0.0090   0.0120
LATT  1
SFAC C H N O SI S K U
UNIT 144 316 4 44 8 2 4 2
REM   --------------------------------------------------------------
REM   Data collection: Bruker Nonius APEX II CCD
REM   Absorption correction: SADABS
REM   Crystal habit: prism; Crystal colour: colourless
REM   --------------------------------------------------------------
L.S.  10
FMAP  2
PLAN  20
ACTA  50.5
OMIT     0   1   1
OMIT    -1   0   1
OMIT     0   2   0
OMIT     1   1   0
OMIT     0  -1   1
OMIT     0   0   2
OMIT     1   1   1
OMIT     1   0   0
OMIT     0   1   0
OMIT     3   3   1
OMIT     1   1   2
TEMP -173
BOND  $H
SIZE  0.387 0.263 0.208
WPDB -2
CONF
SIMU  0.02 K2 > C96B
SADI  C95 C96A C95 C96B
WGHT    0.027700   28.271799
FVAR       0.25480   0.55862   0.55115
MOLE  1
U1    8    0.776708    0.277701    0.229688    11.00000    0.01221    0.02099 =
         0.01591   -0.00248   -0.00140   -0.00313
K1    7    0.549627    0.224628    0.217776    11.00000    0.01669    0.02621 =
         0.02052   -0.00291   -0.00321   -0.00514
S1    6    0.837445    0.328400    0.329575    11.00000    0.02149    0.04209 =
         0.02074   -0.01003   -0.00187   -0.01223
SI1   5    0.668020    0.118561    0.346551    11.00000    0.01857    0.02279 =
         0.01655    0.00111   -0.00234   -0.00754
SI2   5    0.558317    0.423431    0.231733    11.00000    0.01456    0.02268 =
         0.01973   -0.00467   -0.00263   -0.00063
SI3   5    0.696546    0.194535    0.074983    11.00000    0.01745    0.02413 =
         0.01576   -0.00434   -0.00110   -0.00202
SI4   5    1.013366    0.290576    0.141244    11.00000    0.01342    0.02223 =
         0.01724   -0.00136   -0.00130   -0.00290
O1    4    0.710869    0.176892    0.289161    11.00000    0.01896    0.02416 =
         0.03017   -0.00301   -0.01113   -0.00305
O2    4    0.712034    0.026655    0.342459    11.00000    0.03272    0.02402 =
         0.01800   -0.00273   -0.00313   -0.00496
O3    4    0.673206    0.137292    0.424384    11.00000    0.01972    0.03255 =
         0.01976   -0.00169   -0.00332   -0.00132
O4    4    0.555994    0.128677    0.335433    11.00000    0.01981    0.02919 =
         0.02484    0.00480   -0.00579   -0.00825
O21   4    0.647621    0.360879    0.225444    11.00000    0.02130    0.02326 =
         0.02071   -0.00569   -0.00144    0.00080
O22   4    0.539263    0.462203    0.304282    11.00000    0.03038    0.02569 =
         0.01978   -0.00625   -0.00042   -0.00066
O23   4    0.471503    0.374556    0.219092    11.00000    0.01552    0.02875 =
         0.03188   -0.00319   -0.00659   -0.00109
O24   4    0.554234    0.497150    0.173617    11.00000    0.01695    0.02653 =
         0.02468   -0.00015   -0.00479   -0.00366
O41   4    0.722044    0.226017    0.142484    11.00000    0.01557    0.02380 =
         0.01918   -0.00349   -0.00427   -0.00289
O42   4    0.584390    0.184019    0.088703    11.00000    0.02009    0.02969 =
         0.02515   -0.01213   -0.00464   -0.00395
O43   4    0.719666    0.251677    0.006249    11.00000    0.03007    0.02477 =
         0.02013   -0.00206    0.00018    0.00150
O44   4    0.744601    0.107180    0.057686    11.00000    0.02211    0.02503 =
         0.02371   -0.00513    0.00029   -0.00055
O61   4    0.907267    0.283667    0.165018    11.00000    0.01713    0.03384 =
         0.01966   -0.00568   -0.00105   -0.00556
O62   4    1.024555    0.312962    0.059672    11.00000    0.02254    0.07624 =
         0.02024   -0.00177    0.00012   -0.01041
O63   4    1.077508    0.207144    0.152011    11.00000    0.03126    0.03755 =
         0.03625    0.00386   -0.00326   -0.00042
O64   4    1.060201    0.353320    0.180576    11.00000    0.02932    0.03436 =
         0.03972   -0.00464   -0.00739   -0.00136
C1    1    0.741599   -0.015680    0.283871    11.00000    0.04901    0.02099 =
         0.02391   -0.00704   -0.00727    0.00117
C2    1    0.674164    0.004799    0.229350    11.00000    0.04146    0.04645 =
         0.03335   -0.01350   -0.01095   -0.00490
AFIX 137
H2A   2    0.673279    0.060536    0.213587    11.00000   -1.50000
H2B   2    0.611950   -0.005827    0.248343    11.00000   -1.50000
H2C   2    0.693936   -0.027153    0.191089    11.00000   -1.50000
AFIX   0
C3    1    0.837294    0.003970    0.256413    11.00000    0.04639    0.04967 =
         0.03239   -0.01009   -0.00555    0.00307
AFIX 137
H3A   2    0.834217    0.059784    0.240524    11.00000   -1.50000
H3B   2    0.860240   -0.027776    0.218527    11.00000   -1.50000
H3C   2    0.879351   -0.007382    0.292422    11.00000   -1.50000
AFIX   0
C4    1    0.744953   -0.102670    0.308922    11.00000    0.08658    0.02690 =
         0.04819   -0.00558   -0.01926   -0.00446
AFIX 137
H4A   2    0.790751   -0.115394    0.342255    11.00000   -1.50000
H4B   2    0.762403   -0.134692    0.270429    11.00000   -1.50000
H4C   2    0.683854   -0.113654    0.330130    11.00000   -1.50000
AFIX   0
C5    1    0.749862    0.131454    0.465886    11.00000    0.02876    0.03255 =
         0.01512   -0.00155   -0.00857   -0.01034
C6    1    0.842565    0.120885    0.423691    11.00000    0.02076    0.04591 =
         0.02485    0.00120   -0.00421   -0.00844
AFIX 137
H6A   2    0.848220    0.166607    0.390840    11.00000   -1.50000
H6B   2    0.846480    0.073443    0.399449    11.00000   -1.50000
H6C   2    0.892764    0.115791    0.453578    11.00000   -1.50000
AFIX   0
C7    1    0.735649    0.062667    0.518614    11.00000    0.03491    0.05575 =
         0.02982    0.01577   -0.01221   -0.01896
AFIX 137
H7A   2    0.674405    0.071759    0.543464    11.00000   -1.50000
H7B   2    0.783471    0.057874    0.550459    11.00000   -1.50000
H7C   2    0.739936    0.014156    0.495810    11.00000   -1.50000
AFIX   0
C8    1    0.740309    0.208275    0.499069    11.00000    0.04806    0.04908 =
         0.04012   -0.01868    0.00059   -0.01788
AFIX 137
H8A   2    0.679002    0.216483    0.523986    11.00000   -1.50000
H8B   2    0.747598    0.251684    0.464041    11.00000   -1.50000
H8C   2    0.788162    0.206233    0.530594    11.00000   -1.50000
AFIX   0
C9    1    0.480620    0.095641    0.377218    11.00000    0.01734    0.04232 =
         0.03584    0.00874   -0.00007   -0.01364
C10   1    0.509961    0.011211    0.404069    11.00000    0.03730    0.03612 =
         0.04147    0.01044    0.00155   -0.01746
AFIX 137
H10A  2    0.531429   -0.020421    0.365853    11.00000   -1.50000
H10B  2    0.457069   -0.010553    0.430223    11.00000   -1.50000
H10C  2    0.560222    0.010397    0.433369    11.00000   -1.50000
AFIX   0
C11   1    0.449458    0.146592    0.435752    11.00000    0.03056    0.04851 =
         0.05011    0.00111    0.00900   -0.00551
AFIX 137
H11A  2    0.429715    0.200290    0.417667    11.00000   -1.50000
H11B  2    0.501011    0.147008    0.463635    11.00000   -1.50000
H11C  2    0.397593    0.125265    0.463622    11.00000   -1.50000
AFIX   0
C12   1    0.402756    0.098535    0.330434    11.00000    0.02782    0.07678 =
         0.06203    0.02409   -0.01742   -0.03234
AFIX 137
H12A  2    0.424800    0.068100    0.291561    11.00000   -1.50000
H12B  2    0.384155    0.153167    0.314246    11.00000   -1.50000
H12C  2    0.349548    0.076189    0.355593    11.00000   -1.50000
AFIX   0
C21   1    0.541089    0.428922    0.374113    11.00000    0.02653    0.03058 =
         0.01848   -0.00756   -0.00005   -0.00372
C22   1    0.547488    0.340046    0.379741    11.00000    0.06224    0.03197 =
         0.02414   -0.00433    0.00292   -0.00746
AFIX 137
H22A  2    0.606614    0.318678    0.357049    11.00000   -1.50000
H22B  2    0.496386    0.323725    0.358082    11.00000   -1.50000
H22C  2    0.543600    0.320288    0.427730    11.00000   -1.50000
AFIX   0
C23   1    0.623411    0.456296    0.402131    11.00000    0.02920    0.04499 =
         0.03483   -0.01251   -0.00896   -0.00429
AFIX 137
H23A  2    0.680820    0.433511    0.378080    11.00000   -1.50000
H23B  2    0.623137    0.439362    0.450645    11.00000   -1.50000
H23C  2    0.619455    0.513698    0.395767    11.00000   -1.50000
AFIX   0
C24   1    0.451001    0.464087    0.411011    11.00000    0.02829    0.07065 =
         0.02145   -0.00625    0.00226   -0.00358
AFIX 137
H24A  2    0.398481    0.443516    0.394528    11.00000   -1.50000
H24B  2    0.444831    0.521368    0.402272    11.00000   -1.50000
H24C  2    0.451880    0.449944    0.459913    11.00000   -1.50000
AFIX   0
C25   1    0.380435    0.403019    0.198223    11.00000    0.01571    0.03224 =
         0.03039   -0.00480   -0.00630   -0.00343
C26   1    0.339735    0.476342    0.232718    11.00000    0.02116    0.04770 =
         0.03240   -0.01263   -0.00603    0.00127
AFIX 137
H26A  2    0.335926    0.464575    0.282088    11.00000   -1.50000
H26B  2    0.277607    0.493434    0.218554    11.00000   -1.50000
H26C  2    0.379465    0.518226    0.219723    11.00000   -1.50000
AFIX   0
C27   1    0.387791    0.419656    0.120729    11.00000    0.01698    0.03588 =
         0.02745   -0.00859   -0.00519   -0.00023
AFIX 137
H27A  2    0.412852    0.371517    0.099501    11.00000   -1.50000
H27B  2    0.429001    0.460369    0.107283    11.00000   -1.50000
H27C  2    0.326218    0.437706    0.105914    11.00000   -1.50000
AFIX   0
C28   1    0.321390    0.335883    0.218746    11.00000    0.01921    0.04239 =
         0.05033    0.00308   -0.00673   -0.01197
AFIX 137
H28A  2    0.315191    0.326224    0.268313    11.00000   -1.50000
H28B  2    0.351150    0.288313    0.198615    11.00000   -1.50000
H28C  2    0.259921    0.350009    0.202486    11.00000   -1.50000
AFIX   0
C29   1    0.605955    0.563484    0.161388    11.00000    0.02519    0.03049 =
         0.02932   -0.00236   -0.00097   -0.01189
C30   1    0.708203    0.536991    0.168135    11.00000    0.03178    0.05364 =
         0.07636    0.01517   -0.02668   -0.01813
AFIX 137
H30A  2    0.717689    0.522117    0.215985    11.00000   -1.50000
H30B  2    0.744654    0.580062    0.151132    11.00000   -1.50000
H30C  2    0.728048    0.491749    0.141628    11.00000   -1.50000
AFIX   0
C31   1    0.569709    0.623547    0.209890    11.00000    0.10533    0.03017 =
         0.06749   -0.01179    0.02610   -0.01644
AFIX 137
H31A  2    0.503722    0.639177    0.205243    11.00000   -1.50000
H31B  2    0.603641    0.669596    0.199826    11.00000   -1.50000
H31C  2    0.577985    0.601271    0.256418    11.00000   -1.50000
AFIX   0
C32   1    0.592929    0.596681    0.089015    11.00000    0.05194    0.04504 =
         0.03753    0.01432   -0.01095   -0.02511
AFIX 137
H32A  2    0.526659    0.608683    0.083508    11.00000   -1.50000
H32B  2    0.620560    0.558005    0.057532    11.00000   -1.50000
H32C  2    0.623156    0.644788    0.079274    11.00000   -1.50000
AFIX   0
C41   1    0.525564    0.143386    0.052440    11.00000    0.02649    0.03218 =
         0.03383   -0.01459   -0.01161   -0.00309
C42   1    0.427815    0.180074    0.070583    11.00000    0.02667    0.06524 =
         0.07857   -0.03598   -0.01697   -0.00434
AFIX 137
H42A  2    0.412704    0.172254    0.119760    11.00000   -1.50000
H42B  2    0.384491    0.155317    0.047217    11.00000   -1.50000
H42C  2    0.422922    0.236418    0.056526    11.00000   -1.50000
AFIX   0
C43   1    0.550910    0.155730   -0.024183    11.00000    0.05619    0.05728 =
         0.03221   -0.01073   -0.02062   -0.01088
AFIX 137
H43A  2    0.543541    0.212014   -0.038488    11.00000   -1.50000
H43B  2    0.510057    0.129001   -0.048140    11.00000   -1.50000
H43C  2    0.615355    0.134075   -0.034965    11.00000   -1.50000
AFIX   0
C44   1    0.537500    0.057083    0.076900    11.00000    0.04534    0.04050 =
         0.04536   -0.01012   -0.01517   -0.01528
AFIX 137
H44A  2    0.520678    0.050886    0.125962    11.00000   -1.50000
H44B  2    0.602194    0.035559    0.067005    11.00000   -1.50000
H44C  2    0.497355    0.028945    0.053565    11.00000   -1.50000
AFIX   0
C45   1    0.709488    0.336068   -0.006155    11.00000    0.02727    0.03287 =
         0.01879    0.00053    0.00003    0.00039
C46   1    0.793746    0.367223    0.016388    11.00000    0.03357    0.04278 =
         0.06047    0.01767   -0.01448   -0.01018
AFIX 137
H46A  2    0.850240    0.340916   -0.006183    11.00000   -1.50000
H46B  2    0.794636    0.356884    0.065692    11.00000   -1.50000
H46C  2    0.790558    0.423907    0.004156    11.00000   -1.50000
AFIX   0
C47   1    0.619497    0.371340    0.029641    11.00000    0.03503    0.03052 =
         0.02498   -0.00244   -0.00228    0.00554
AFIX 137
H47A  2    0.567748    0.347069    0.015945    11.00000   -1.50000
H47B  2    0.610699    0.428022    0.017225    11.00000   -1.50000
H47C  2    0.621922    0.361710    0.078874    11.00000   -1.50000
AFIX   0
C48   1    0.707403    0.352066   -0.082907    11.00000    0.05453    0.04054 =
         0.02054    0.00279   -0.00027    0.00771
AFIX 137
H48A  2    0.655085    0.329288   -0.097434    11.00000   -1.50000
H48B  2    0.765305    0.328321   -0.105629    11.00000   -1.50000
H48C  2    0.700479    0.408859   -0.094935    11.00000   -1.50000
AFIX   0
C49   1    0.838237    0.080875    0.032083    11.00000    0.02796    0.02815 =
         0.02397   -0.00431   -0.00061    0.00456
C50   1    0.851546    0.103845   -0.043584    11.00000    0.05059    0.05299 =
         0.02850   -0.00526    0.00815    0.01000
AFIX 137
H50A  2    0.843061    0.161181   -0.051712    11.00000   -1.50000
H50B  2    0.806014    0.081377   -0.066667    11.00000   -1.50000
H50C  2    0.914160    0.083814   -0.061250    11.00000   -1.50000
AFIX   0
C51   1    0.848153   -0.008419    0.045558    11.00000    0.04049    0.03021 =
         0.04427   -0.00736    0.00315    0.00551
AFIX 137
H51A  2    0.838417   -0.022557    0.094490    11.00000   -1.50000
H51B  2    0.910400   -0.030143    0.028545    11.00000   -1.50000
H51C  2    0.802005   -0.029850    0.022285    11.00000   -1.50000
AFIX   0
C52   1    0.907224    0.116204    0.069758    11.00000    0.02211    0.04371 =
         0.04296   -0.01121   -0.00035   -0.00338
AFIX 137
H52A  2    0.894438    0.104027    0.118745    11.00000   -1.50000
H52B  2    0.901165    0.173277    0.059396    11.00000   -1.50000
H52C  2    0.970320    0.093969    0.055300    11.00000   -1.50000
AFIX   0
C61   1    1.101977    0.302206    0.009596    11.00000    0.02090    0.04982 =
         0.02061   -0.00550    0.00197   -0.00722
C62   1    1.083901    0.371512   -0.043056    11.00000    0.03923    0.05375 =
         0.03839   -0.00448   -0.00649    0.00239
AFIX 137
H62A  2    1.026362    0.367427   -0.063253    11.00000   -1.50000
H62B  2    1.135498    0.370918   -0.078643    11.00000   -1.50000
H62C  2    1.078240    0.420680   -0.021067    11.00000   -1.50000
AFIX   0
C63   1    1.102616    0.225895   -0.021053    11.00000    0.05468    0.04258 =
         0.05018   -0.00564   -0.00305   -0.01717
AFIX 137
H63A  2    1.112147    0.182338    0.013930    11.00000   -1.50000
H63B  2    1.152863    0.221050   -0.057528    11.00000   -1.50000
H63C  2    1.043255    0.224390   -0.039606    11.00000   -1.50000
AFIX   0
C64   1    1.194400    0.306639    0.038574    11.00000    0.01758    0.06250 =
         0.02812   -0.00050    0.00629   -0.00751
AFIX 137
H64A  2    1.205173    0.263201    0.073483    11.00000   -1.50000
H64B  2    1.192407    0.356684    0.058702    11.00000   -1.50000
H64C  2    1.244696    0.302865    0.002059    11.00000   -1.50000
AFIX   0
C65   1    1.100794    0.156942    0.212288    11.00000    0.02258    0.02631 =
         0.03100    0.00887   -0.00583   -0.00384
C66   1    1.132362    0.077957    0.181788    11.00000    0.06793    0.04453 =
         0.06205   -0.00742    0.00814   -0.00682
AFIX 137
H66A  2    1.178120    0.085844    0.142904    11.00000   -1.50000
H66B  2    1.078815    0.057387    0.166816    11.00000   -1.50000
H66C  2    1.160217    0.040436    0.216258    11.00000   -1.50000
AFIX   0
C67   1    1.181777    0.183154    0.240919    11.00000    0.03579    0.08448 =
         0.05605   -0.00770   -0.01070   -0.02525
AFIX 137
H67A  2    1.163790    0.234723    0.258327    11.00000   -1.50000
H67B  2    1.232865    0.186778    0.205219    11.00000   -1.50000
H67C  2    1.201683    0.145118    0.277953    11.00000   -1.50000
AFIX   0
C68   1    1.019341    0.150163    0.264043    11.00000    0.03033    0.03880 =
         0.04206    0.01021    0.00090   -0.00565
AFIX 137
H68A  2    1.003113    0.199986    0.284807    11.00000   -1.50000
H68B  2    1.035231    0.108203    0.299211    11.00000   -1.50000
H68C  2    0.966483    0.137873    0.241912    11.00000   -1.50000
AFIX   0
C69   1    1.034656    0.436498    0.187397    11.00000    0.01521    0.01789 =
         0.02819   -0.00265   -0.00108   -0.00364
C70   1    1.098810    0.483410    0.138410    11.00000    0.02705    0.04282 =
         0.03118    0.00250   -0.00655   -0.00960
AFIX 137
H70A  2    1.163380    0.464475    0.145643    11.00000   -1.50000
H70B  2    1.086566    0.539121    0.146551    11.00000   -1.50000
H70C  2    1.087672    0.476751    0.091586    11.00000   -1.50000
AFIX   0
C71   1    1.051164    0.444804    0.260269    11.00000    0.03182    0.06232 =
         0.03182    0.00275   -0.00481   -0.00575
AFIX 137
H71A  2    1.012219    0.411714    0.290801    11.00000   -1.50000
H71B  2    1.035499    0.499744    0.270239    11.00000   -1.50000
H71C  2    1.116458    0.428331    0.266931    11.00000   -1.50000
AFIX   0
C72   1    0.934439    0.463774    0.176876    11.00000    0.02136    0.04737 =
         0.03467    0.00554   -0.00058   -0.00166
AFIX 137
H72A  2    0.894501    0.431253    0.207121    11.00000   -1.50000
H72B  2    0.923760    0.459023    0.129603    11.00000   -1.50000
H72C  2    0.920063    0.518733    0.187082    11.00000   -1.50000
AFIX   0
MOLE  2
K2    7   -0.010237    0.715760    0.394792    11.00000    0.08401    0.02467 =
         0.03467   -0.00368   -0.03260   -0.00533
PART   1
O65A  4    0.167703    0.663636    0.381806    21.00000    0.03611    0.02568 =
         0.02852   -0.00510   -0.00483   -0.00157
O66A  4    0.053204    0.600391    0.494971    21.00000    0.04967    0.03917 =
         0.03287    0.00426   -0.02413   -0.02334
O67A  4   -0.200816    0.666790    0.399938    21.00000    0.03839    0.04119 =
         0.03914    0.00095    0.00115   -0.01223
O68A  4   -0.065855    0.832691    0.490740    21.00000    0.05111    0.03626 =
         0.02478   -0.00289    0.00034   -0.01669
N1A   3    0.087900    0.752563    0.265951    21.00000    0.03099    0.03937 =
         0.02248   -0.00723   -0.00282   -0.00103
N2A   3   -0.131899    0.682479    0.529639    21.00000    0.07215    0.03692 =
         0.01982   -0.00338    0.00638   -0.02019
C73A  1    0.187454    0.730752    0.270974    21.00000    0.02812    0.03903 =
         0.02875   -0.00338    0.00164   -0.00333
AFIX  23
H73A  2    0.212938    0.773098    0.291018    21.00000   -1.20000
H73B  2    0.218915    0.725963    0.224793    21.00000   -1.20000
AFIX   0
C74A  1    0.208031    0.654942    0.313355    21.00000    0.03440    0.03538 =
         0.03670   -0.00925    0.00485    0.00818
AFIX  23
H74A  2    0.181922    0.612235    0.294293    21.00000   -1.20000
H74B  2    0.275839    0.641100    0.313149    21.00000   -1.20000
AFIX   0
C75A  1    0.200764    0.602682    0.426841    21.00000    0.04774    0.03370 =
         0.04883    0.01103   -0.01697   -0.00995
AFIX  23
H75A  2    0.268085    0.603320    0.428917    21.00000   -1.20000
H75B  2    0.190837    0.551825    0.410967    21.00000   -1.20000
AFIX   0
C76A  1    0.150322    0.611508    0.497379    21.00000    0.05992    0.04282 =
         0.04662    0.01508   -0.02603   -0.02629
AFIX  23
H76A  2    0.178970    0.571969    0.530779    21.00000   -1.20000
H76B  2    0.154985    0.664368    0.511548    21.00000   -1.20000
AFIX   0
C77A  1    0.009817    0.595128    0.560192    21.00000    0.06227    0.04073 =
         0.02264    0.00582   -0.02750   -0.03065
AFIX  23
H77A  2    0.026763    0.637124    0.585723    21.00000   -1.20000
H77B  2    0.030735    0.543872    0.583972    21.00000   -1.20000
AFIX   0
C78A  1   -0.095643    0.603313    0.557856    21.00000    0.06778    0.03839 =
         0.02415    0.00495   -0.01095   -0.02622
AFIX  23
H78A  2   -0.111777    0.563484    0.529605    21.00000   -1.20000
H78B  2   -0.125466    0.593119    0.604330    21.00000   -1.20000
AFIX   0
C79A  1    0.057181    0.707604    0.213614    21.00000    0.04258    0.05196 =
         0.02255   -0.01427   -0.00415   -0.00403
AFIX  23
H79A  2    0.085572    0.652465    0.219478    21.00000   -1.20000
H79B  2    0.079954    0.729841    0.168093    21.00000   -1.20000
AFIX   0
C80A  1   -0.045322    0.708692    0.216780    21.00000    0.04829    0.05516 =
         0.02351   -0.00889   -0.00688   -0.00699
AFIX  23
H80A  2   -0.074228    0.763656    0.210711    21.00000   -1.20000
H80B  2   -0.061344    0.680281    0.179322    21.00000   -1.20000
AFIX   0
C81A  1   -0.209754    0.621592    0.344777    21.00000    0.04141    0.04636 =
         0.04569   -0.00399   -0.00905   -0.02065
AFIX  23
H81A  2   -0.175125    0.568779    0.351656    21.00000   -1.20000
H81B  2   -0.275704    0.615334    0.342015    21.00000   -1.20000
AFIX   0
C82A  1   -0.246297    0.634998    0.461225    21.00000    0.04436    0.05913 =
         0.05377   -0.00266    0.00255   -0.01671
AFIX  23
H82A  2   -0.221027    0.579571    0.471265    21.00000   -1.20000
H82B  2   -0.313451    0.636911    0.456836    21.00000   -1.20000
AFIX   0
C83A  1   -0.230102    0.684011    0.518393    21.00000    0.06520    0.05053 =
         0.03533    0.00220    0.02484   -0.00802
AFIX  23
H83A  2   -0.256083    0.739076    0.507503    21.00000   -1.20000
H83B  2   -0.264071    0.664223    0.560972    21.00000   -1.20000
AFIX   0
C84A  1    0.070187    0.837194    0.245916    21.00000    0.03448    0.04264 =
         0.02165    0.00383   -0.00515   -0.00421
AFIX  23
H84A  2    0.009081    0.846745    0.227300    21.00000   -1.20000
H84B  2    0.117114    0.850253    0.208360    21.00000   -1.20000
AFIX   0
C85A  1   -0.137329    0.824434    0.543462    21.00000    0.08593    0.04662 =
         0.04396   -0.00899    0.02367   -0.01570
AFIX  23
H85A  2   -0.198266    0.834838    0.524639    21.00000   -1.20000
H85B  2   -0.134912    0.862918    0.577050    21.00000   -1.20000
AFIX   0
C86A  1   -0.125964    0.743360    0.577124    21.00000    0.08858    0.04583 =
         0.03370   -0.01184    0.01696   -0.01871
AFIX  23
H86A  2   -0.174606    0.738601    0.615272    21.00000   -1.20000
H86B  2   -0.065129    0.733780    0.596142    21.00000   -1.20000
AFIX   0
PART   2
O65B  4    0.190924    0.668451    0.335006   -21.00000    0.03088    0.02682 =
         0.03702   -0.00427   -0.00508    0.00586
O66B  4    0.115233    0.595297    0.458806   -21.00000    0.05521    0.02902 =
         0.03224   -0.00064   -0.02565    0.00388
O67B  4   -0.160647    0.644770    0.408196   -21.00000    0.04376    0.04267 =
         0.03426   -0.00585   -0.00065   -0.01217
O68B  4   -0.037260    0.828198    0.488702   -21.00000    0.03360    0.02478 =
         0.01797   -0.00757   -0.00414   -0.00017
N1B   3    0.076699    0.773730    0.245359   -21.00000    0.03393    0.03077 =
         0.01584   -0.00532   -0.00154    0.00302
N2B   3   -0.066693    0.663437    0.528659   -21.00000    0.05930    0.04305 =
         0.01263   -0.00518    0.00201   -0.00465
C73B  1    0.177774    0.757849    0.235965   -21.00000    0.03525    0.02875 =
         0.03760   -0.00635    0.00157    0.00182
AFIX  23
H73C  2    0.205502    0.796359    0.259283   -21.00000   -1.20000
H73D  2    0.198210    0.764992    0.186956   -21.00000   -1.20000
AFIX   0
C74B  1    0.212279    0.677111    0.262780   -21.00000    0.03362    0.02676 =
         0.03808   -0.00431    0.00381    0.00393
AFIX  23
H74C  2    0.182822    0.638147    0.241260   -21.00000   -1.20000
H74D  2    0.280088    0.667492    0.251750   -21.00000   -1.20000
AFIX   0
C75B  1    0.229702    0.594114    0.363013   -21.00000    0.03473    0.02594 =
         0.04431   -0.00223   -0.01086   -0.00141
AFIX  23
H75C  2    0.297358    0.586676    0.350629   -21.00000   -1.20000
H75D  2    0.201565    0.551446    0.345544   -21.00000   -1.20000
AFIX   0
C76B  1    0.209084    0.592959    0.440743   -21.00000    0.05222    0.02756 =
         0.03813    0.01292   -0.02819   -0.00454
AFIX  23
H76C  2    0.241523    0.544698    0.462540   -21.00000   -1.20000
H76D  2    0.232534    0.638722    0.457056   -21.00000   -1.20000
AFIX   0
C77B  1    0.097261    0.596900    0.529263   -21.00000    0.06642    0.04118 =
         0.03750   -0.00357   -0.01217    0.00770
AFIX  23
H77C  2    0.111395    0.647396    0.543442   -21.00000   -1.20000
H77D  2    0.136606    0.553831    0.552594   -21.00000   -1.20000
AFIX   0
C78B  1   -0.009932    0.586708    0.549150   -21.00000    0.06982    0.04657 =
         0.02831   -0.00260   -0.01064   -0.01627
AFIX  23
H78C  2   -0.027873    0.543753    0.525260   -21.00000   -1.20000
H78D  2   -0.021069    0.573401    0.598644   -21.00000   -1.20000
AFIX   0
C79B  1    0.032904    0.733028    0.195093   -21.00000    0.03915    0.04496 =
         0.01898   -0.00448   -0.00200   -0.00590
AFIX  23
H79C  2    0.065257    0.679332    0.192158   -21.00000   -1.20000
H79D  2    0.041441    0.761731    0.149732   -21.00000   -1.20000
AFIX   0
C80B  1   -0.069277    0.727753    0.213394   -21.00000    0.03561    0.04910 =
         0.01747   -0.00293   -0.01102    0.00214
AFIX  23
H80C  2   -0.102036    0.780534    0.220529   -21.00000   -1.20000
H80D  2   -0.096261    0.706474    0.176229   -21.00000   -1.20000
AFIX   0
C81B  1   -0.177616    0.603397    0.351163   -21.00000    0.04334    0.03788 =
         0.03980   -0.00372   -0.00144   -0.01356
AFIX  23
H81C  2   -0.239223    0.584101    0.359309   -21.00000   -1.20000
H81D  2   -0.130236    0.557604    0.345887   -21.00000   -1.20000
AFIX   0
C82B  1   -0.178516    0.598180    0.471078   -21.00000    0.05565    0.04634 =
         0.04916    0.00218    0.00453   -0.01662
AFIX  23
H82C  2   -0.137710    0.547865    0.471477   -21.00000   -1.20000
H82D  2   -0.243684    0.586531    0.476565   -21.00000   -1.20000
AFIX   0
C83B  1   -0.159206    0.646063    0.529934   -21.00000    0.06738    0.04331 =
         0.02690   -0.00126    0.01665   -0.01333
AFIX  23
H83C  2   -0.200615    0.696058    0.528286   -21.00000   -1.20000
H83D  2   -0.175444    0.616151    0.573669   -21.00000   -1.20000
AFIX   0
C84B  1    0.048127    0.858901    0.234430   -21.00000    0.03718    0.02934 =
         0.02463    0.00181   -0.00063    0.00545
AFIX  23
H84C  2   -0.018894    0.869121    0.228611   -21.00000   -1.20000
H84D  2    0.082978    0.881775    0.193514   -21.00000   -1.20000
AFIX   0
C85B  1   -0.094576    0.806219    0.549568   -21.00000    0.03726    0.04008 =
         0.02245   -0.00042   -0.00581   -0.00049
AFIX  23
H85C  2   -0.159926    0.809733    0.539266   -21.00000   -1.20000
H85D  2   -0.090783    0.842821    0.584461   -21.00000   -1.20000
AFIX   0
C86B  1   -0.063187    0.725096    0.575852   -21.00000    0.05618    0.03472 =
         0.00951   -0.00340   -0.00234   -0.01144
AFIX  23
H86C  2   -0.101906    0.712143    0.618303   -21.00000   -1.20000
H86D  2    0.001358    0.723300    0.587565   -21.00000   -1.20000
AFIX   0
PART   0
O69   4   -0.079603    0.674552    0.277269    11.00000    0.03885    0.05131 =
         0.02724   -0.00949   -0.00827   -0.01038
O70   4    0.004659    0.875967    0.353586    11.00000    0.02766    0.03012 =
         0.02367   -0.00475   -0.00428   -0.00649
C87   1   -0.173576    0.661652    0.284029    11.00000    0.04672    0.05053 =
         0.04589   -0.01801   -0.00799   -0.01929
PART  1
AFIX  23
H87A  2   -0.183939    0.631885    0.245751    21.00000   -1.20000
H87B  2   -0.210864    0.713453    0.278387    21.00000   -1.20000
AFIX  23
PART  2
H87C  2   -0.190011    0.636943    0.244549   -21.00000   -1.20000
H87D  2   -0.214853    0.711031    0.289901   -21.00000   -1.20000
AFIX   0
PART  0
C88   1    0.070610    0.894900    0.299513    11.00000    0.04385    0.04079 =
         0.03776   -0.00734    0.00770   -0.01653
PART  1
AFIX  23
H88A  2    0.132859    0.890950    0.316020    21.00000   -1.20000
H88B  2    0.054638    0.949300    0.279880    21.00000   -1.20000
AFIX  23
PART  2
H88C  2    0.133529    0.873513    0.311304   -21.00000   -1.20000
H88D  2    0.068675    0.952627    0.290957   -21.00000   -1.20000
AFIX   0
PART  0
C89   1    0.007381    0.924430    0.408113    11.00000    0.03587    0.02716 =
         0.02840   -0.00554   -0.01365   -0.00416
AFIX  23
H89A  2   -0.000469    0.980453    0.390829    11.00000   -1.20000
H89B  2    0.068151    0.913141    0.427111    11.00000   -1.20000
AFIX   0
C90   1   -0.067380    0.908766    0.461751    11.00000    0.04155    0.03507 =
         0.02751   -0.00939   -0.00912   -0.00603
PART  1
AFIX  23
H90A  2   -0.064910    0.943622    0.498236    21.00000   -1.20000
H90B  2   -0.127448    0.923580    0.442277    21.00000   -1.20000
AFIX  23
PART  2
H90C  2   -0.071954    0.946016    0.497278   -21.00000   -1.20000
H90D  2   -0.127906    0.911987    0.442684   -21.00000   -1.20000
AFIX   0
PART  0
MOLE  3
C91   1    0.655760    0.077098   -0.196587    11.00000    0.06872    0.20221 =
         0.10839   -0.06809   -0.00227   -0.01119
AFIX 137
H91A  2    0.695955    0.054483   -0.234004    11.00000   -1.50000
H91B  2    0.638265    0.034928   -0.162853    11.00000   -1.50000
H91C  2    0.688908    0.113046   -0.175311    11.00000   -1.50000
AFIX   0
C92   1    0.574913    0.118843   -0.222054    11.00000    0.08581    0.16854 =
         0.11980   -0.04266   -0.01917   -0.01016
AFIX  23
H92A  2    0.546313    0.154244   -0.187391    11.00000   -1.20000
H92B  2    0.531046    0.080083   -0.225156    11.00000   -1.20000
AFIX   0
C93   1    0.580876    0.165832   -0.286956    11.00000    0.08335    0.20694 =
         0.09805   -0.06005    0.00893   -0.00791
AFIX  23
H93A  2    0.615190    0.131950   -0.320836    11.00000   -1.20000
H93B  2    0.619362    0.208221   -0.282390    11.00000   -1.20000
AFIX   0
C94   1    0.494490    0.203074   -0.316080    11.00000    0.14733    0.15415 =
         0.12209   -0.06984   -0.01908    0.01685
AFIX  23
H94A  2    0.451699    0.162087   -0.310509    11.00000   -1.20000
H94B  2    0.467407    0.243574   -0.285368    11.00000   -1.20000
AFIX   0
C95   1    0.487750    0.237531   -0.380030    11.00000    0.16578    0.18237 =
         0.13231   -0.04597    0.03458    0.02241
PART  1
AFIX  23
H95A  2    0.521964    0.201922   -0.412603    31.00000   -1.20000
H95B  2    0.421856    0.244464   -0.389447    31.00000   -1.20000
AFIX  23
PART  2
H95C  2    0.548632    0.257734   -0.390557   -31.00000   -1.20000
H95D  2    0.491526    0.191489   -0.406889   -31.00000   -1.20000
AFIX   0
PART   1
C96A  1    0.519833    0.305545   -0.390366    31.00000    0.12420    0.06121 =
         0.08634   -0.04010    0.00879    0.02037
AFIX 137
H96A  2    0.473150    0.346168   -0.372659    31.00000   -1.50000
H96B  2    0.534311    0.317822   -0.439170    31.00000   -1.50000
H96C  2    0.576136    0.303727   -0.367031    31.00000   -1.50000
AFIX   0
PART   2
C96B  1    0.431839    0.291485   -0.415223   -31.00000    0.17708    0.04443 =
         0.09359   -0.00314    0.05695    0.03501
AFIX 137
H96D  2    0.464990    0.336877   -0.431167   -31.00000   -1.50000
H96E  2    0.376532    0.308387   -0.385741   -31.00000   -1.50000
H96F  2    0.413453    0.268314   -0.454282   -31.00000   -1.50000
PART   0
MOLE  0
HKLF  4
 
REM  JA566 in P-1
REM R1 =  0.0677 for  21309 Fo > 4sig(Fo)  and  0.1037 for all  27810 data
REM   1167 parameters refined using    619 restraints
 
END  
     
WGHT      0.0277     28.2636 
REM Highest difference peak  3.508,  deepest hole -1.868,  1-sigma level  0.168
Q1    1   0.7216  0.2681  0.2475  11.00000  0.05    3.51
Q2    1   0.7710  0.3320  0.2256  11.00000  0.05    3.12
Q3    1   0.7872  0.2211  0.2332  11.00000  0.05    3.10
Q4    1   0.8375  0.2822  0.2096  11.00000  0.05    2.68
Q5    1   0.8206  0.3028  0.2004  11.00000  0.05    2.37
Q6    1   1.0951  0.2422  0.1911  11.00000  0.05    2.28
Q7    1   1.0385  0.3807  0.1352  11.00000  0.05    2.12
Q8    1   1.0402  0.2561  0.0659  11.00000  0.05    2.10
Q9    1   0.6624  0.1660  0.3143  11.00000  0.05    1.88
Q10   1   0.7605  0.2749  0.2091  11.00000  0.05    1.25
Q11   1   0.4809  0.0948 -0.3209  11.00000  0.05    1.15
Q12   1   0.7009  0.2240  0.2995  11.00000  0.05    1.14
Q13   1   0.7169  0.1231  0.3205  11.00000  0.05    1.09
Q14   1   0.9301  0.5393  0.2181  11.00000  0.05    1.04
Q15   1   0.8009  0.1790  0.2274  11.00000  0.05    1.02
Q16   1   0.0224  0.7257  0.3768  11.00000  0.05    0.91
Q17   1   0.6230  0.1136 -0.2684  11.00000  0.05    0.90
Q18   1  -0.0455  0.7207  0.3912  11.00000  0.05    0.90
Q19   1   0.6328  0.2059  0.3314  11.00000  0.05    0.89
Q20   1   0.6830  0.2809  0.2810  11.00000  0.05    0.89
;
_iucr_refine_reflections_details 
;
  -1   0   0 0.40368 1.51534   1
  -1   0   0 0.38685 0.94272   5
  -2   0   0 73.8471  6.3568   1
  -2   0   0 83.8851  6.3855   1
  -2   0   0 75.9806  5.5750   5
   2   0   0 88.6580  6.7329   1
   2   0   0 83.8140  5.7957   3
  -3   0   0 651.987  37.882   1
  -3   0   0 664.303  37.886   1
  -3   0   0 699.028  36.510   5
   3   0   0 671.296  37.990   1
   3   0   0 678.489  37.570   3
   3   0   0 784.824  36.891   5
   3   0   0 702.361  38.284   1
  -4   0   0 1598.85   85.60   1
  -4   0   0 1596.74   85.51   1
  -4   0   0 1588.30   85.12   5
   4   0   0 1633.71   85.76   1
   4   0   0 1607.31   86.20   3
   4   0   0 1655.37   83.37   5
   4   0   0 1663.74   85.66   1
  -5   0   0 298.519  20.405   1
  -5   0   0 325.315  21.274   1
  -5   0   0 307.988  18.488   5
   5   0   0 282.706  20.727   1
   5   0   0 297.326  19.027   3
   5   0   0 313.517  18.862   5
   5   0   0 309.433  20.774   1
  -6   0   0 428.892  27.511   1
  -6   0   0 379.796  23.958   5
   6   0   0 414.197  27.439   1
   6   0   0 379.499  24.730   3
   6   0   0 438.891  27.571   1
   6   0   0 417.590  24.940   5
  -7   0   0 83.2234 15.4224   1
  -7   0   0 62.8332  7.6190   5
   7   0   0 81.2208  8.4592   3
   7   0   0 86.2496 11.6686   5
  -8   0   0 356.065  26.433   1
  -8   0   0 306.841  21.574   5
   8   0   0 354.883  22.880   3
   8   0   0 346.663  26.188   1
   8   0   0 338.568  23.304   5
  -9   0   0 1045.94   61.39   1
   9   0   0 1015.21   57.96   3
   9   0   0 921.177  60.109   1
   9   0   0 1059.23   58.23   5
 -10   0   0 -10.183  10.286   1
  10   0   0 -0.8800  5.3903   3
  10   0   0 3.98581 7.59594   1
 -11   0   0 66.0502 14.9972   1
  11   0   0 37.4830  9.9338   5
  11   0   0 41.5979 11.4914   1
  12   0   0 46.0599 11.7191   5
  12   0   0 37.0687  8.8204   3
 -13   0   0 789.723  55.407   1
  13   0   0 766.412  50.399   5
  13   0   0 739.665  53.551   1
  13   0   0 784.843  48.118   3
  14   0   0 160.578  19.065   5
  14   0   0 153.232  16.019   3
  14   0   0 199.041  23.037   1
 -15   0   0 133.277  22.850   1
  15   0   0 97.9720 18.6144   1
 -16   0   0 324.145  33.975   1
  16   0   0 274.079  30.780   1
 -17   0   0 108.975  24.740   1
  17   0   0 70.3847 18.4787   1
 -18   0   0 475.781  45.262   1
  18   0   0 416.520  41.508   1
  19   0   0 56.6208 18.8482   1
  20  -1   0 50.6943 23.1997   1
 -20   1   0 13.6678 20.1205   1
  19  -1   0 32.0488 19.7330   1
 -19   1   0 77.6192 24.3787   1
  18  -1   0 14.7294 18.5032   1
 -18   1   0 10.5029 18.3130   1
  17  -1   0 454.885  42.988   1
 -17   1   0 476.202  44.875   1
  16  -1   0 105.104  22.301   1
 -16   1   0 77.2457 20.8447   1
  15  -1   0 59.7529 13.6553   5
  15  -1   0 36.9702 14.5195   1
 -15   1   0 97.4562 21.4326   1
  14  -1   0 342.811  25.133   3
  14  -1   0 347.242  30.206   5
  14  -1   0 316.455  31.841   1
 -14   1   0 407.648  35.420   1
  13  -1   0 315.980  31.168   1
  13  -1   0 242.243  20.632   3
  13  -1   0 293.234  26.694   5
 -13   1   0 309.254  30.963   1
  12  -1   0 980.818  61.633   1
  12  -1   0 921.499  57.954   5
  12  -1   0 861.952  53.570   3
 -12   1   0 935.482  60.594   1
  11  -1   0 -3.1682  4.9931   3
  11  -1   0 -19.223  12.479   1
  11  -1   0 4.77673 9.01919   5
 -11   1   0 15.4697 12.5386   1
  10  -1   0 334.489  22.948   3
  10  -1   0 351.195  26.469   5
  10  -1   0 324.621  27.344   1
 -10   1   0 363.395  29.302   1
   9  -1   0 -19.847  10.267   1
   9  -1   0 7.88008 4.60303   3
   9  -1   0 -0.6357  6.6981   5
  -9   1   0 1.09395 6.58993   1
   8  -1   0 1229.07   67.31   5
   8  -1   0 1241.20   69.67   1
   8  -1   0 1105.21   65.67   3
  -8   1   0 1220.61   69.88   1
   7  -1   0 352.668  21.629   3
   7  -1   0 339.981  23.227   5
   7  -1   0 372.204  25.783   1
  -7   1   0 312.619  24.349   1
  -7   1   0 321.360  22.047   5
   6  -1   0 285.618  18.610   3
   6  -1   0 309.987  20.327   5
   6  -1   0 277.411  21.372   1
  -6   1   0 325.537  22.810   1
  -6   1   0 311.626  19.904   5
   5  -1   0 2015.74  116.42   1
   5  -1   0 2164.52  129.99   1
   5  -1   0 2279.76  118.61   3
   5  -1   0 2254.61  114.89   5
  -5   1   0 2353.80  118.83   1
  -5   1   0 2254.16  121.01   5
   4  -1   0 1393.98   73.81   1
   4  -1   0 1362.24   73.79   1
   4  -1   0 1523.04   72.76   5
   4  -1   0 1294.10   72.70   3
  -4   1   0 1438.16   72.22   5
  -4   1   0 1326.21   73.74   1
  -4   1   0 1324.25   73.65   1
   3  -1   0 4380.18  213.52   1
   3  -1   0 4153.65  223.79   1
  -3   1   0 4173.28  219.22   1
  -3   1   0 4051.09  215.91   1
   2  -1   0 315.582  18.181   1
   2  -1   0 257.416  15.971   3
   2  -1   0 287.398  17.595   1
  -2   1   0 295.536  17.573   1
  -2   1   0 281.173  16.081   3
  -2   1   0 298.096  17.142   5
  -2   1   0 301.710  18.166   1
   0  -1   0 -0.7462  2.3800   5
   0   1   0 -2.0576  1.6030   1
   0   1   0 -3.6867  1.8734   1
  -1  -1   0 -1.7753  1.8024   1
   1   1   0 -0.0012  1.8114   1
  -2  -1   0 1512.84   73.54   1
  -2  -1   0 1421.21   74.03   1
   2   1   0 1211.84   73.64   1
   2   1   0 1527.37   73.50   1
  -3  -1   0 2481.29  146.55   5
  -3  -1   0 3058.41  146.85   1
  -3  -1   0 2916.03  147.55   1
   3   1   0 2962.49  146.95   1
   3   1   0 2856.49  146.17   1
  -4  -1   0 827.295  45.350   1
  -4  -1   0 757.627  42.325   5
  -4  -1   0 847.439  45.521   1
   4   1   0 873.380  45.532   1
   4   1   0 855.196  45.590   1
   4   1   0 741.288  42.314   5
  -5  -1   0 30.1080  4.0024   5
  -5  -1   0 50.1964 10.6712   1
  -5  -1   0 39.5167  6.8315   1
   5   1   0 28.7921  4.2540   5
   5   1   0 36.7972 11.2844   1
   5   1   0 30.8957  7.2287   1
   5   1   0 36.2421  5.9914   3
  -6  -1   0 20.5959  2.8854   4
  -6  -1   0 21.0957  7.3425   1
   6   1   0 31.2756  5.8278   3
   6   1   0 30.5217  6.2536   5
  -7  -1   0 201.498  13.978   5
  -7  -1   0 244.433  21.527   1
  -7  -1   0 176.481  12.568   4
   7   1   0 208.803  14.735   5
   7   1   0 219.947  16.260   3
   7   1   0 198.652  17.148   1
  -8  -1   0 441.796  32.200   1
  -8  -1   0 464.501  28.325   5
   8   1   0 495.061  33.371   1
   8   1   0 489.430  31.007   3
   8   1   0 508.007  29.512   5
  -9  -1   0 73.6840  8.2573   5
  -9  -1   0 97.5732 14.0133   1
   9   1   0 89.3512 10.2514   5
   9   1   0 64.1757 13.0470   1
   9   1   0 63.4069  9.9169   3
 -10  -1   0 319.121  26.635   1
 -10  -1   0 271.108  19.811   5
  10   1   0 296.140  22.481   3
  10   1   0 321.323  22.392   5
  10   1   0 268.815  24.545   1
  11   1   0 44.5653  9.2748   3
  11   1   0 26.5693 12.9216   1
  11   1   0 39.6597  9.0820   5
 -12  -1   0 41.8427 11.2892   1
  12   1   0 33.9212  9.4601   3
  12   1   0 57.5995 10.1845   5
  12   1   0 12.0100 12.3418   1
 -13  -1   0 884.916  57.548   1
  13   1   0 849.545  56.711   1
  13   1   0 701.294  49.438   5
  13   1   0 808.475  51.186   3
 -14  -1   0 300.968  30.754   1
  14   1   0 280.145  23.753   3
  14   1   0 313.619  30.529   1
  14   1   0 227.725  22.676   5
 -15  -1   0 307.448  32.202   1
  15   1   0 277.846  24.399   3
  15   1   0 292.932  30.434   1
 -16  -1   0 96.3027 21.8819   1
  16   1   0 79.3907 19.5070   1
 -17  -1   0 494.792  46.323   1
  17   1   0 531.133  46.986   1
 -18  -1   0 91.0714 22.4599   1
  18   1   0 131.641  26.351   1
 -19  -1   0 175.830  27.856   1
  19   1   0 197.011  30.659   1
  20  -2   0 92.7236 26.5786   1
  18  -2   0 60.3514 22.0009   1
  17  -2   0 110.691  24.293   1
 -17   2   0 118.613  21.965   1
  16  -2   0 65.5824 20.3664   1
 -16   2   0 85.4248 22.1635   1
  15  -2   0 274.084  27.778   5
  15  -2   0 259.975  29.178   1
 -15   2   0 317.540  33.286   1
  14  -2   0 85.4910 17.0570   5
  14  -2   0 63.0201 18.6027   1
 -14   2   0 118.546  20.758   1
  13  -2   0 865.644  56.119   5
  13  -2   0 724.721  47.838   3
  13  -2   0 895.616  58.802   1
 -13   2   0 872.277  58.385   1
  12  -2   0 1.99803 4.62035   3
  12  -2   0 -6.9065 11.6978   5
  12  -2   0 1.95298 9.50454   1
  11  -2   0 257.896  19.654   3
  11  -2   0 320.329  28.570   1
  11  -2   0 319.991  26.680   5
 -11   2   0 313.166  27.490   1
  10  -2   0 109.628  14.609   5
  10  -2   0 79.8489  8.8002   3
  10  -2   0 106.034  14.568   1
 -10   2   0 109.327  16.426   1
   9  -2   0 732.557  46.367   1
   9  -2   0 758.736  45.160   5
   9  -2   0 622.183  39.532   3
  -9   2   0 697.768  45.686   1
   8  -2   0 195.043  18.295   5
   8  -2   0 215.324  20.063   1
   8  -2   0 180.929  13.689   3
  -8   2   0 240.011  19.783   1
   7  -2   0 84.4509 11.8542   5
   7  -2   0 73.0034  6.7470   3
   7  -2   0 60.1273 17.6586   1
  -7   2   0 49.9795  9.7073   1
   6  -2   0 872.113  48.974   3
   6  -2   0 931.194  53.091   1
   6  -2   0 907.929  51.623   5
  -6   2   0 910.789  53.147   1
  -6   2   0 919.688  50.919   5
   5  -2   0 810.035  44.389   5
   5  -2   0 759.591  44.889   1
   5  -2   0 740.753  44.369   1
  -5   2   0 748.691  44.540   1
  -5   2   0 791.062  43.711   5
   4  -2   0 4928.80  240.20   1
   4  -2   0 4871.10  237.90   5
   4  -2   0 4191.24  243.93   3
   4  -2   0 4492.71  266.46   1
  -4   2   0 4734.10  257.47   1
  -4   2   0 5039.28  245.97   5
  -4   2   0 4586.97  248.57   1
   3  -2   0 43.6154  6.9921   5
   3  -2   0 42.1413  6.7592   1
   3  -2   0 38.1640  6.4428   1
  -3   2   0 40.1710  5.6342   1
  -3   2   0 32.2689  6.0516   1
  -3   2   0 44.6884  6.6289   5
   2  -2   0 2283.11  117.66   1
   2  -2   0 1970.83  117.19   1
   2  -2   0 2482.53  117.27   5
  -2   2   0 2639.08  117.33   5
  -2   2   0 2067.24  120.75   1
  -2   2   0 2252.95  117.72   1
   1  -2   0 3639.17  184.06   1
   1  -2   0 3272.29  186.22   1
   1  -2   0 3631.55  194.72   1
  -1   2   0 3979.05  194.01   1
   0   2   0 -20.458   9.510   1
  -1  -2   0 430.582  25.064   1
   1   2   0 530.392  24.727   5
   1   2   0 427.980  25.027   1
  -2  -2   0 31.3784  5.2837   1
  -2  -2   0 32.0259  4.6730   1
   2   2   0 44.5940  5.9432   1
   2   2   0 30.5555  5.0700   1
  -3  -2   0 1229.12   68.78   1
  -3  -2   0 1323.28   68.89   1
   3   2   0 1335.99   68.88   1
   3   2   0 1322.02   68.70   1
  -4  -2   0 207.263  14.632   1
  -4  -2   0 210.640  15.241   1
   4   2   0 184.128  11.801   5
   4   2   0 201.002  15.005   1
   4   2   0 233.891  15.256   1
  -5  -2   0 474.234  28.502   1
   5   2   0 442.963  28.377   1
   5   2   0 432.750  24.344   5
   5   2   0 447.032  27.792   1
   6   2   0 12.3734  9.9704   1
   6   2   0 7.18226 6.98737   5
  -7  -2   0 1022.35   60.46   1
  -7  -2   0 950.027  58.670   4
   7   2   0 1128.90   61.18   3
   7   2   0 1068.65   56.05   5
   7   2   0 1113.03   61.21   1
  -8  -2   0 214.698  19.804   1
   8   2   0 200.121  14.936   5
   8   2   0 249.779  20.634   1
  -9  -2   0 745.891  47.140   1
  -9  -2   0 640.564  42.043   4
   9   2   0 787.112  42.739   5
   9   2   0 793.764  48.260   1
   9   2   0 779.503  46.500   3
 -10  -2   0 364.309  29.121   1
  10   2   0 330.085  25.847   3
  10   2   0 349.312  23.558   5
  10   2   0 335.455  27.609   1
 -11  -2   0 130.514  17.758   1
  11   2   0 150.540  16.262   3
  11   2   0 153.807  19.699   1
  11   2   0 139.844  13.841   5
 -12  -2   0 98.8850 17.8249   1
  12   2   0 104.344  15.912   1
  12   2   0 90.4011 13.6125   3
  12   2   0 90.9422 11.7691   5
 -13  -2   0 70.9246 16.2931   1
  13   2   0 58.0925 10.7882   5
  13   2   0 72.7093 13.1889   3
 -14  -2   0 517.346  41.837   1
  14   2   0 485.114  36.400   3
  14   2   0 494.625  41.439   1
 -15  -2   0 82.7686 19.6541   1
  15   2   0 91.1469 14.5905   3
  15   2   0 59.4727 15.5533   1
 -16  -2   0 552.834  46.816   1
  16   2   0 549.497  46.287   1
  16   2   0 539.154  39.797   3
 -17  -2   0 112.353  21.371   1
  17   2   0 153.237  27.054   1
 -18  -2   0 120.699  24.897   1
  18   2   0 120.466  25.231   1
 -19  -2   0 92.6248 24.5892   1
  19   2   0 67.3180 19.8877   1
  19  -3   0 142.554  27.286   1
 -19   3   0 120.239  28.245   1
 -18   3   0 47.3027 22.4733   1
  17  -3   0 156.570  27.563   1
 -17   3   0 118.150  25.532   1
  16  -3   0 397.126  38.945   1
 -16   3   0 354.690  37.205   1
  15  -3   0 30.0508 14.9468   5
  15  -3   0 -3.3934 14.2685   1
 -15   3   0 22.2323 17.6862   1
  14  -3   0 375.928  35.131   1
  14  -3   0 320.766  30.884   5
 -14   3   0 303.456  32.975   1
  13  -3   0  8.7816 12.2486   5
  13  -3   0 54.7345 17.1799   1
  12  -3   0 548.281  39.887   5
  12  -3   0 517.696  40.364   1
  12  -3   0 439.111  29.606   3
 -12   3   0 544.281  40.940   1
  11  -3   0 -12.746   9.814   1
  11  -3   0  7.4256 10.3820   5
 -11   3   0 22.5644 13.4578   1
  10  -3   0 272.471  25.205   5
  10  -3   0 281.380  26.016   1
 -10   3   0 311.347  27.127   1
   9  -3   0 26.8451 11.7425   1
   9  -3   0 35.8008 10.9757   5
  -9   3   0 40.9758 11.9548   1
   8  -3   0 7.02987 7.06571   5
   8  -3   0 -23.749  11.092   1
  -8   3   0 -5.6290 13.7285   1
   7  -3   0 1610.93   85.54   5
   7  -3   0 1412.97   85.14   1
  -7   3   0 1593.23   86.53   1
   6  -3   0 1206.40   67.47   5
   6  -3   0 1232.70   68.19   1
  -6   3   0 1155.60   68.00   1
   5  -3   0 2780.23  142.03   5
   5  -3   0 2568.65  142.51   1
  -5   3   0 2901.03  147.52   5
  -5   3   0 2892.40  143.52   1
  -5   3   0 2455.54  153.51   3
   4  -3   0 16.4746  6.2620   1
   4  -3   0 33.3996 10.6815   5
   4  -3   0 21.2344  5.6720   1
  -4   3   0 4.82774 9.32946   1
  -4   3   0 14.6799  6.6700   1
  -4   3   0 30.2259  6.8290   5
  -4   3   0 16.7654  2.4460   3
   3  -3   0 3286.20  162.77   5
   3  -3   0 2984.96  163.35   1
   3  -3   0 3119.71  166.08   1
  -3   3   0 3285.72  162.50   5
  -3   3   0 3482.55  164.28   1
  -3   3   0 2866.17  163.05   1
   2  -3   0 1995.66   96.53   5
   2  -3   0 1777.19   96.44   1
   2  -3   0 1740.98   96.35   1
  -2   3   0 1730.73   96.24   1
  -2   3   0 1939.33   96.26   5
  -2   3   0 1877.88   96.64   1
   1  -3   0 5329.22  249.46   5
   1  -3   0 4448.43  253.05   1
   1  -3   0 4763.02  254.79   1
  -1   3   0 4723.89  256.63   1
  -1   3   0 5450.64  249.56   5
   0  -3   0 646.320  36.018   1
   0  -3   0 621.169  35.667   1
   0  -3   0 737.434  36.120   5
   0  -3   0 617.818  36.493   2
   0   3   0 692.089  36.023   1
   0   3   0 604.825  35.715   1
   0   3   0 609.100  36.404   2
  -1  -3   0 283.992  16.650   5
  -1  -3   0 256.954  16.980   2
  -1  -3   0 291.709  17.850   1
  -1  -3   0 281.538  17.401   1
   1   3   0 295.895  17.744   1
   1   3   0 291.014  17.391   1
  -2  -3   0 1695.34   91.08   1
  -2  -3   0 1591.70  100.75   1
   2   3   0 1705.60   92.57   1
   2   3   0 1620.25   89.06   1
   2   3   0 1834.33   85.94   5
  -3  -3   0 73.3439  7.4190   1
  -3  -3   0 70.3019  8.8474   1
   3   3   0 66.6555  6.7843   1
   3   3   0 76.6147  8.7839   1
  -4  -3   0 1422.69   78.26   1
  -4  -3   0 1477.46   78.87   1
   4   3   0 1533.16   78.96   1
   4   3   0 1469.21   78.51   1
  -5  -3   0 25.2005  6.1865   1
   5   3   0 28.1844  3.3620   5
   5   3   0 37.2905  6.8664   1
   5   3   0 35.7821  7.7232   1
   6   3   0 19.9170  3.5160   5
   6   3   0 36.3727  8.8106   1
  -7  -3   0 6.32483 7.81189   1
   7   3   0 7.90693 8.50854   5
   7   3   0 -10.540  19.444   1
  -8  -3   0 728.747  45.253   4
  -8  -3   0 813.724  48.713   1
   8   3   0 746.398  47.755   1
   8   3   0 822.384  48.709   3
   8   3   0 796.660  42.454   5
  -9  -3   0 40.4317 11.8220   1
  -9  -3   0 43.4751  5.9922   4
   9   3   0 53.8672  6.4945   5
   9   3   0 55.6321 11.4155   1
   9   3   0 56.2213 10.6065   3
 -10  -3   0 17.4885 10.8233   1
 -10  -3   0 20.9555  4.1787   4
  10   3   0 37.6597 10.5478   3
  10   3   0 25.7493  9.1222   1
  10   3   0 31.1815  5.9515   5
 -11  -3   0 534.629  39.408   1
  11   3   0 525.706  32.720   5
  11   3   0 535.421  37.873   3
  11   3   0 553.038  39.669   1
 -12  -3   0 541.104  40.941   1
  12   3   0 610.111  40.476   3
  12   3   0 515.082  34.153   5
  12   3   0 570.178  42.311   1
 -13  -3   0 527.731  40.844   1
  13   3   0 438.859  31.262   5
  13   3   0 500.763  39.896   1
  13   3   0 512.054  37.121   3
 -14  -3   0 61.9828 16.6126   1
  14   3   0 77.3002 19.2279   1
  14   3   0 42.6309 12.1110   3
 -15  -3   0 322.009  32.420   1
  15   3   0 268.413  29.372   1
  15   3   0 287.873  27.206   3
 -16  -3   0 103.611  20.809   1
  16   3   0 58.8680 19.3320   1
  16   3   0 67.0420 15.3800   3
 -17  -3   0 391.158  40.577   1
  17   3   0 450.416  42.178   1
 -18  -3   0 20.9523 19.1074   1
  18   3   0 20.1044 17.3458   1
 -19  -3   0 10.0548 16.5984   1
  19   3   0 42.5774 21.3903   1
  19  -4   0 88.4140 25.0673   1
 -19   4   0 122.437  25.058   1
  18  -4   0 153.780  29.274   1
 -18   4   0 125.162  27.424   1
  17  -4   0 303.115  34.146   1
 -17   4   0 300.723  36.780   1
  16  -4   0  5.6549 12.6269   5
  16  -4   0  2.3623 17.5256   1
  15  -4   0 411.801  39.229   1
  15  -4   0 354.074  35.859   5
 -15   4   0 438.374  40.756   1
  14  -4   0 61.8368 19.0548   1
 -14   4   0 30.4328 16.1005   1
  13  -4   0 185.426  22.068   5
  13  -4   0 148.914  21.329   1
 -13   4   0 169.798  24.607   1
  12  -4   0 42.2983 14.8134   5
 -12   4   0 -7.4371 13.8456   1
  11  -4   0 63.2574 16.1765   1
  11  -4   0 83.9251 16.7241   5
 -11   4   0 77.7856 14.5732   1
  10  -4   0 15.5140 11.5587   5
  10  -4   0  9.0798 11.4463   1
 -10   4   0 -1.1615  8.0249   1
   9  -4   0 260.669  24.385   5
   9  -4   0 274.946  25.227   1
  -9   4   0 249.225  23.484   1
   8  -4   0 402.603  24.452   4
   8  -4   0 432.312  31.260   5
   8  -4   0 377.791  29.813   1
  -8   4   0 413.674  31.355   1
   7  -4   0 -18.167  10.528   5
   7  -4   0 10.2850 12.1989   1
  -7   4   0 -7.9847  7.3088   1
   6  -4   0 1744.91   93.59   1
   6  -4   0 1703.67   93.07   5
  -6   4   0 1631.78   93.12   1
   5  -4   0 144.655  14.187   5
   5  -4   0 134.567  14.369   1
  -5   4   0 120.511   8.560   3
  -5   4   0 149.044  15.370   1
   4  -4   0 2216.90  117.00   1
   4  -4   0 2274.77  116.87   5
  -4   4   0 2091.38  116.68   1
  -4   4   0 2237.90  123.52   5
   3  -4   0 195.220  15.032   1
   3  -4   0 226.155  16.855   5
   3  -4   0 181.687  14.841   1
  -3   4   0 200.863  15.299   5
  -3   4   0 171.791  15.190   1
  -3   4   0 187.845  15.264   1
   2  -4   0 1318.56   70.01   5
   2  -4   0 1281.40   69.81   1
   2  -4   0 1172.00   69.27   1
  -2   4   0 1303.40   69.91   1
  -2   4   0 1329.07   69.92   1
  -2   4   0 1346.51   70.03   5
   1  -4   0 263.333  18.212   1
   1  -4   0 272.641  18.575   1
   1  -4   0 297.665  20.296   5
  -1   4   0 273.210  18.556   1
  -1   4   0 270.675  19.139   1
  -1   4   0 292.555  19.279   5
   0  -4   0 338.870  20.776   2
   0  -4   0 375.130  21.553   5
   0  -4   0 324.595  21.496   1
   0  -4   0 326.634  21.727   1
   0   4   0 316.247  21.014   1
   0   4   0 380.628  21.964   5
   0   4   0 362.273  22.219   1
   0   4   0 316.071  20.513   2
  -1  -4   0 871.574  50.365   1
  -1  -4   0 898.478  52.161   2
  -1  -4   0 962.692  49.924   5
  -1  -4   0 916.217  50.696   1
   1   4   0 865.372  52.210   2
   1   4   0 1016.42   51.42   1
   1   4   0 991.688  50.337   5
   1   4   0 937.965  50.618   1
  -2  -4   0 10.5912  3.8904   2
  -2  -4   0 16.0891  4.8932   5
  -2  -4   0 6.14253 6.63069   1
  -2  -4   0 15.1880  4.6696   1
   2   4   0 12.2113  3.7619   5
   2   4   0 6.32526 3.93148   1
  -3  -4   0 867.772  46.441   1
  -3  -4   0 867.196  46.736   1
   3   4   0 815.304  43.734   5
   3   4   0 822.839  46.130   1
   3   4   0 803.350  46.183   1
  -4  -4   0 369.426  31.599   1
  -4  -4   0 346.145  23.512   1
   4   4   0 399.979  31.969   1
   4   4   0 352.541  20.320   5
   4   4   0 393.029  23.963   1
  -5  -4   0 66.3539  8.6074   1
   5   4   0 52.7391  8.2029   1
   5   4   0 71.5828  9.9844   1
  -6  -4   0 51.2871  9.7822   1
   6   4   0 41.7753  7.9046   1
   6   4   0 34.9532  3.8674   5
   6   4   0 36.5727  8.2047   1
  -7  -4   0 651.056  38.181   1
   7   4   0 536.609  31.330   5
  -8  -4   0 46.4458 10.5304   1
   8   4   0 36.2093  7.3481   5
   8   4   0 33.4887 11.1037   1
  -9  -4   0 463.386  33.293   1
  -9  -4   0 395.611  28.385   4
   9   4   0 487.691  33.676   3
   9   4   0 446.706  25.724   5
   9   4   0 456.435  32.401   1
 -10  -4   0 173.462  14.696   4
 -10  -4   0 192.656  20.789   1
  10   4   0 213.517  14.158   5
  10   4   0 223.864  21.713   1
  10   4   0 180.378  19.404   3
 -11  -4   0 152.010  19.726   1
 -11  -4   0 106.035  10.608   4
  11   4   0 135.739  20.900   3
  11   4   0 117.139  10.823   5
 -12  -4   0 875.808  56.803   1
  12   4   0 900.812  56.071   3
  12   4   0 736.334  46.529   5
  12   4   0 850.429  56.283   1
  13   4   0 189.436  24.240   1
  13   4   0 126.572  19.193   3
 -14  -4   0 322.504  31.902   1
  14   4   0 407.182  35.349   1
  14   4   0 329.074  30.430   3
 -15  -4   0 79.1380 19.6573   1
  15   4   0 53.1384 17.0440   1
  15   4   0 37.0958 12.9091   3
 -16  -4   0 429.477  39.864   1
  16   4   0 454.199  41.366   1
  16   4   0 414.253  36.057   3
 -17  -4   0 277.640  32.502   1
  17   4   0 222.284  26.438   3
  17   4   0 264.672  30.905   1
 -18  -4   0 71.1682 18.9358   1
  18   4   0 57.3774 21.4614   1
  19   4   0 31.8844 19.5251   1
  19  -5   0 153.639  26.909   1
 -19   5   0 133.875  29.997   1
  18  -5   0 172.046  30.233   1
 -18   5   0 122.477  26.727   1
  17  -5   0  7.4537 18.1183   1
 -17   5   0 14.1006 20.1278   1
  16  -5   0 168.677  26.849   1
  16  -5   0 131.290  23.572   5
 -16   5   0 154.617  27.219   1
  15  -5   0 19.0967 14.9261   5
  15  -5   0 -6.6432 18.3058   1
 -15   5   0 -34.853  18.975   1
  14  -5   0 341.442  33.766   5
  14  -5   0 341.056  35.122   1
 -14   5   0 323.046  33.849   1
  13  -5   0  0.3292 11.2515   1
  13  -5   0 -6.3247 13.9289   5
 -13   5   0  5.6449 15.5356   1
  12  -5   0 43.1979 14.4811   1
 -12   5   0 32.9810 15.8489   1
  11  -5   0 85.9226 16.8744   1
  11  -5   0 79.0167 18.2922   5
 -11   5   0 79.5673 17.5133   1
  10  -5   0 76.6902 16.3183   5
  10  -5   0 51.4720 12.7758   1
 -10   5   0 74.7923 15.9408   1
   9  -5   0 615.152  38.053   4
   9  -5   0 691.321  45.544   1
   9  -5   0 648.685  44.851   5
  -9   5   0 674.334  45.847   1
   8  -5   0 58.4494 13.9131   5
   8  -5   0 78.5785 13.8660   1
  -8   5   0 39.1471 13.4037   1
   7  -5   0 773.203  47.193   1
   7  -5   0 689.297  46.454   5
  -7   5   0 705.389  46.686   1
   6  -5   0 134.612  14.998   1
   6  -5   0 120.894  18.149   5
  -6   5   0 140.736  16.845   1
   5  -5   0 3513.47  177.36   1
   5  -5   0 3314.33  176.37   5
  -5   5   0 3290.16  177.07   1
   4  -5   0 40.9065 14.9305   1
   4  -5   0 55.3762 14.0895   5
  -4   5   0 63.8055 10.9324   1
   3  -5   0 269.811  20.388   1
   3  -5   0 265.035  21.149   5
  -3   5   0 280.138  20.654   1
   2  -5   0 10.0547  8.2879   5
   2  -5   0 2.83082 6.67681   1
   2  -5   0 9.31287 5.87101   1
  -2   5   0 9.19053 5.50085   1
   1  -5   0 3601.28  169.78   5
   1  -5   0 3062.29  169.75   1
   1  -5   0 3431.87  170.65   1
  -1   5   0 3155.40  168.87   5
  -1   5   0 3236.97  170.41   1
  -1   5   0 3218.16  174.09   1
   0  -5   0 1229.06   64.92   1
   0  -5   0 1088.26   64.31   1
   0  -5   0 1292.96   64.64   5
   0   5   0 1111.00   64.28   1
   0   5   0 1235.61   64.60   5
   0   5   0 1111.08   66.07   2
   0   5   0 1208.61   65.33   1
  -1  -5   0 526.074  30.799   1
  -1  -5   0 573.010  30.464   5
  -1  -5   0 474.881  30.097   1
  -1  -5   0 475.604  29.763   2
   1   5   0 474.274  29.825   2
   1   5   0 486.442  30.425   1
   1   5   0 541.008  30.517   5
   1   5   0 507.108  30.352   1
  -2  -5   0 717.938  47.589   2
  -2  -5   0 843.282  44.110   5
  -2  -5   0 821.626  45.622   1
  -2  -5   0 780.544  45.198   1
   2   5   0 801.985  45.178   1
   2   5   0 862.318  45.987   1
   2   5   0 813.752  44.417   5
  -3  -5   0 215.330  16.925   1
  -3  -5   0 242.566  17.566   1
   3   5   0 242.591  17.483   1
   3   5   0 242.724  15.479   5
   3   5   0 237.817  16.974   1
  -4  -5   0 1872.22  100.78   1
   4   5   0 1955.37  101.02   1
   4   5   0 1910.77  100.62   1
   4   5   0 1840.47   98.64   5
  -5  -5   0 135.960  13.087   1
   5   5   0 105.503   9.197   5
   5   5   0 110.485  12.307   1
   5   5   0 116.849  11.868   1
  -6  -5   0 52.2815 10.4018   1
   6   5   0 62.0424  9.3733   1
  -7  -5   0 297.570  23.038   1
   7   5   0 264.359  22.552   1
   7   5   0 249.754  15.380   5
  -8  -5   0 1517.64   82.83   1
   8   5   0 1370.85   81.62   1
  -9  -5   0 915.748  54.564   1
   9   5   0 800.911  53.044   1
 -10  -5   0 52.3164 11.7244   1
 -10  -5   0 41.9395  7.5919   4
  10   5   0 57.8916 13.6804   1
  10   5   0 64.6886 14.0793   3
 -11  -5   0 272.464  21.926   4
 -11  -5   0 322.189  28.905   1
  11   5   0 341.677  29.041   3
  11   5   0 325.571  28.959   1
 -12  -5   0 273.519  28.059   1
  12   5   0 233.904  26.377   3
  12   5   0 290.320  28.592   1
 -13  -5   0 654.516  49.526   1
  13   5   0 710.894  50.105   3
  13   5   0 697.141  50.711   1
  14   5   0 55.0881 15.3889   3
 -15  -5   0 66.3209 18.7695   1
  15   5   0 77.8316 15.9536   3
  15   5   0 114.555  21.483   1
 -16  -5   0 279.405  32.240   1
  16   5   0 223.169  26.537   3
  16   5   0 259.149  31.125   1
 -17  -5   0 182.341  25.889   1
  17   5   0 132.918  21.813   3
  17   5   0 206.725  29.342   1
 -18  -5   0 116.408  24.898   1
  18   5   0 79.7729 20.6686   1
 -19  -5   0 35.6620 18.1277   1
  19  -6   0 152.737  32.129   1
 -19   6   0 210.176  33.113   1
  18  -6   0 159.901  27.256   1
 -18   6   0 116.099  28.090   1
  17  -6   0 80.7534 22.5276   1
 -17   6   0 65.3666 19.0296   1
  16  -6   0 -0.3070 12.7472   1
  16  -6   0 -19.912  15.774   5
 -16   6   0 -6.3781 17.2102   1
  15  -6   0 163.666  25.054   5
  15  -6   0 104.488  23.279   1
 -15   6   0 118.349  23.931   1
  14  -6   0 12.1224 16.1460   5
  14  -6   0 -14.286  18.138   1
 -14   6   0 -15.760  16.882   1
  13  -6   0 97.5359 20.7625   5
  13  -6   0 134.593  22.687   1
 -13   6   0 144.820  23.795   1
  12  -6   0 195.543  24.518   1
  12  -6   0 209.832  25.703   5
 -12   6   0 203.989  26.897   1
  11  -6   0 27.0539 15.7903   5
 -11   6   0 34.1922 16.8130   1
  10  -6   0 195.764  14.964   4
  10  -6   0 223.086  24.706   1
  10  -6   0 235.149  25.896   5
 -10   6   0 199.175  22.622   1
   9  -6   0 226.183  24.292   5
   9  -6   0 264.260  24.973   1
  -9   6   0 240.825  25.240   1
   8  -6   0 2097.27  116.02   5
   8  -6   0 2099.41  115.92   1
  -8   6   0 2001.86  115.49   1
   7  -6   0 16.1364  9.1201   5
  -7   6   0  6.9409 14.5209   1
   6  -6   0 1249.16   70.01   5
   6  -6   0 1143.42   68.21   1
  -6   6   0 1049.33   64.23   3
  -6   6   0 1256.85   69.64   1
   5  -6   0 10.8191  6.7926   1
   5  -6   0 29.1955 11.1047   5
  -5   6   0 10.6893 14.4557   1
   4  -6   0 1554.78   84.61   1
  -4   6   0 1480.54   84.14   1
   3  -6   0 91.3386 13.3977   5
   3  -6   0 100.360  13.123   1
  -3   6   0 114.090  13.649   1
   2  -6   0 611.410  38.678   1
   2  -6   0 633.851  39.674   5
  -2   6   0 655.746  39.477   1
   1  -6   0 344.166  24.580   1
   1  -6   0 368.208  24.576   5
  -1   6   0 303.540  23.641   5
  -1   6   0 332.220  23.683   1
  -1   6   0 317.530  21.789   2
  -1   6   0 358.683  23.677   1
   0  -6   0 38.3718  9.0711   5
   0   6   0 39.1947  8.8906   1
   0   6   0 29.5594  7.1651   5
   0   6   0 25.0342  4.7951   2
  -1  -6   0 918.632  46.985   5
  -1  -6   0 773.952  46.730   1
  -1  -6   0 820.339  47.257   2
   1   6   0 784.293  46.244   5
   1   6   0 874.815  47.868   1
   1   6   0 812.437  46.952   1
   1   6   0 743.341  46.811   2
  -2  -6   0 447.505  29.107   1
  -2  -6   0 444.222  28.111   2
  -2  -6   0 459.980  27.765   5
   2   6   0 461.449  28.757   1
   2   6   0 472.241  29.344   1
   2   6   0 455.514  28.147   5
  -3  -6   0 88.1439 11.3755   1
  -3  -6   0 104.297   9.941   2
   3   6   0 102.540  11.023   1
   3   6   0 80.7307  9.9797   1
   3   6   0 106.526   9.665   5
  -4  -6   0 108.830  16.490   1
   4   6   0 100.160  11.996   1
   4   6   0 84.8010  8.3497   5
   4   6   0 106.875  11.223   1
  -5  -6   0 800.552  47.989   1
   5   6   0 799.331  47.416   1
   5   6   0 837.312  48.320   1
  -6  -6   0 1.98515 8.07960   1
   6   6   0 26.3626 17.6787   1
   6   6   0 19.0549  3.4479   5
  -7  -6   0 683.089  41.543   1
   7   6   0 547.062  34.128   5
   7   6   0 711.240  42.502   1
  -8  -6   0 453.658  33.109   1
   8   6   0 442.186  32.115   1
  -9  -6   0 277.945  25.145   1
   9   6   0 255.721  24.400   1
 -10  -6   0 204.953  22.373   1
  10   6   0 228.009  23.039   1
  10   6   0 225.360  23.758   3
 -11  -6   0 361.304  31.434   1
  11   6   0 381.182  32.646   1
  11   6   0 396.488  33.322   3
 -12  -6   0 923.693  63.849   1
  12   6   0 1086.43   66.35   1
  12   6   0 988.759  66.593   3
 -13  -6   0 36.1681 15.9573   1
 -14  -6   0 139.494  20.768   1
  14   6   0 106.885  21.605   1
  14   6   0 111.884  21.158   3
 -15  -6   0 99.2856 19.0142   1
  15   6   0 103.539  21.431   1
  15   6   0 97.1885 19.6113   3
 -16  -6   0 224.592  28.552   1
  16   6   0 155.721  26.491   1
  16   6   0 157.408  24.652   3
 -17  -6   0 254.684  33.188   1
  17   6   0 257.787  30.674   3
  17   6   0 271.644  33.836   1
 -18  -6   0 37.3068 17.0696   1
  19   6   0 132.237  24.646   1
  18  -7   0 184.530  32.050   1
 -18   7   0 124.073  27.726   1
  17  -7   0 -12.318  17.810   1
 -17   7   0 -4.0156 19.3045   1
  16  -7   0 41.4757 19.6014   5
  16  -7   0 65.6943 21.6270   1
 -16   7   0 49.5077 21.2550   1
  15  -7   0 46.1782 19.1743   1
 -15   7   0 31.2942 15.0683   1
  14  -7   0 116.554  20.702   5
  14  -7   0 83.4936 21.6438   1
 -14   7   0 127.820  23.993   1
  13  -7   0 67.8234 19.1190   1
  13  -7   0 119.993  20.229   5
 -13   7   0 90.4097 21.7959   1
  12  -7   0 -6.8392 11.4526   5
  12  -7   0 -9.1960 14.8023   1
 -12   7   0 21.8299 16.5230   1
  11  -7   0 597.637  46.012   5
  11  -7   0 551.088  44.278   1
 -11   7   0 561.228  43.637   1
  10  -7   0 352.253  34.410   5
  10  -7   0 419.169  34.945   1
 -10   7   0 399.085  35.407   1
   9  -7   0 1090.51   70.31   5
   9  -7   0 1136.04   70.46   1
  -9   7   0 1131.07   70.57   1
   8  -7   0 -14.997  11.827   1
   7  -7   0 309.462  27.874   5
   7  -7   0 318.777  28.201   1
  -7   7   0 332.762  28.217   1
   6  -7   0 39.4212 10.6715   5
   6  -7   0  0.0861 13.4326   1
  -6   7   0 -4.4399 13.6777   1
   5  -7   0 1908.67  101.44   1
   5  -7   0 1735.88  101.03   5
  -5   7   0 1811.07  101.39   1
   4  -7   0 1199.32   71.46   5
   4  -7   0 1151.51   70.41   1
  -4   7   0 1316.12   71.74   1
   3  -7   0 12.8847  8.1584   5
  -3   7   0 11.0220  7.5880   1
   2  -7   0 247.610  21.651   1
   2  -7   0 238.237  20.501   5
  -2   7   0 279.768  22.169   1
   1  -7   0 1737.01   92.46   5
   1  -7   0 1616.94   92.92   1
  -1   7   0 1759.40   93.97   1
  -1   7   0 1657.58   95.18   2
   0  -7   0 1602.84   79.95   5
   0  -7   0 1532.93   80.51   1
   0   7   0 1228.43   80.49   2
   0   7   0 1420.55   80.19   1
   0   7   0 1434.32   79.72   1
  -1  -7   0 9.11180 3.79291   2
  -1  -7   0 0.24068 6.77520   1
  -1  -7   0 4.66026 7.05815   5
   1   7   0 5.62429 7.51493   1
   1   7   0 17.4824  6.6046   5
   1   7   0 4.51215 3.63534   2
   1   7   0 -2.1330  5.6677   1
  -2  -7   0 484.411  32.230   2
  -2  -7   0 566.784  32.734   5
  -2  -7   0 514.481  33.526   1
   2   7   0 541.353  33.471   1
   2   7   0 528.766  32.946   5
   2   7   0 571.322  34.844   1
  -3  -7   0 76.4857  8.7185   2
  -3  -7   0 81.8664  9.0960   5
  -3  -7   0 73.5404 10.8963   1
   3   7   0 68.3134  8.9095   5
   3   7   0 76.9731  9.2507   1
   3   7   0 91.6333 11.8026   1
  -4  -7   0 510.638  33.223   2
  -4  -7   0 482.261  32.637   1
   4   7   0 531.190  33.480   1
   4   7   0 489.502  30.315   5
   4   7   0 527.851  32.948   1
  -5  -7   0 695.272  42.300   1
   5   7   0 655.921  41.573   1
   5   7   0 680.433  38.106   5
  -6  -7   0 464.942  31.317   1
   6   7   0 468.704  31.805   1
   6   7   0 406.999  25.609   5
  -7  -7   0 230.063  21.532   1
   7   7   0 231.511  14.759   5
   7   7   0 239.174  21.804   1
  -8  -7   0 1087.59   64.63   1
   8   7   0 1064.45   65.03   1
  -9  -7   0 892.731  58.912   1
   9   7   0 1007.10   60.22   1
 -10  -7   0 86.6292 14.1829   1
  10   7   0 123.338  18.885   1
 -11  -7   0 314.161  29.344   1
  11   7   0 360.391  32.033   3
  11   7   0 298.264  28.507   1
 -12  -7   0 54.3733 13.6974   1
  12   7   0 91.3035 18.4349   1
  12   7   0 89.3009 19.9388   3
 -13  -7   0 283.637  29.928   1
  13   7   0 305.609  32.571   3
  13   7   0 295.922  31.394   1
 -14  -7   0 -8.7580 15.9715   1
  14   7   0 17.9870 16.1501   1
  14   7   0 20.7485 15.6458   3
 -15  -7   0 132.736  22.966   1
  15   7   0 115.333  22.749   1
 -16  -7   0 277.370  31.048   1
  16   7   0 305.542  34.774   1
  16   7   0 266.076  31.223   3
  17   7   0 59.2818 22.3804   1
  18   7   0 225.074  30.094   1
  18  -8   0 -6.8173 20.9850   1
 -18   8   0 -1.1706 22.4286   1
  17  -8   0 112.329  22.771   5
  17  -8   0 71.1925 24.2486   1
 -17   8   0 78.2299 24.7244   1
  16  -8   0 62.6221 22.3900   1
  16  -8   0  3.0295 16.9531   5
 -16   8   0 34.2527 17.3486   1
 -16   8   0 30.7584 15.7333   1
  15  -8   0 139.446  26.556   1
 -15   8   0 115.726  24.310   1
  14  -8   0  7.4543 16.6400   5
 -14   8   0  6.5704 17.2258   1
  13  -8   0 75.4611 20.6526   1
  13  -8   0 88.1351 21.7392   5
 -13   8   0 95.0434 21.5547   1
  12  -8   0 504.135  42.686   5
  12  -8   0 481.664  41.701   1
 -12   8   0 454.511  41.675   1
  11  -8   0 -11.378  16.188   1
  11  -8   0 15.4657 12.7059   5
 -11   8   0 -2.5646 10.4138   1
  10  -8   0 684.703  49.873   5
  10  -8   0 635.996  47.523   1
 -10   8   0 638.495  48.566   1
   9  -8   0 151.540  22.471   5
   9  -8   0 183.733  24.013   1
  -9   8   0 195.435  24.249   1
   8  -8   0 1215.33   75.87   5
   8  -8   0 1206.66   74.85   1
  -8   8   0 1234.85   74.86   1
   7  -8   0 -0.1298 13.0756   1
   7  -8   0  8.6655 15.6110   5
  -7   8   0  5.1904 12.6782   1
   6  -8   0 361.034  29.732   5
   6  -8   0 321.034  28.697   1
  -6   8   0 353.794  29.406   1
   5  -8   0 447.895  35.593   5
   5  -8   0 462.068  34.842   1
  -5   8   0 513.910  35.886   1
   4  -8   0 163.841  19.266   5
   4  -8   0 173.119  18.919   1
  -4   8   0 141.071  18.102   1
   3  -8   0 492.783  34.154   1
   3  -8   0 444.628  33.376   5
  -3   8   0 463.671  33.899   1
   2  -8   0 598.205  40.745   1
   2  -8   0 583.991  39.526   5
  -2   8   0 597.240  38.263   2
  -2   8   0 676.982  41.956   1
   1  -8   0 831.462  50.017   1
   1  -8   0 787.657  48.910   5
  -1   8   0 801.625  47.528   2
  -1   8   0 745.369  48.779   1
   0  -8   0 55.4753 11.4549   5
   0  -8   0 80.8365 12.8022   1
   0   8   0 63.1648  7.4690   2
   0   8   0 76.5941 11.2634   1
  -1  -8   0 169.965  16.679   1
  -1  -8   0 160.000  15.738   5
  -1  -8   0 162.771  13.189   2
   1   8   0 172.715  17.076   1
   1   8   0 151.569  12.484   2
  -2  -8   0 38.4138  6.0144   2
  -2  -8   0 33.9848  9.4263   1
   2   8   0 58.3879 11.3288   1
  -3  -8   0 913.312  51.894   5
  -3  -8   0 841.755  53.926   2
  -3  -8   0 1036.57   55.44   1
   3   8   0 876.220  52.344   5
   3   8   0 931.780  54.760   1
  -4  -8   0 22.3349  6.2126   2
  -4  -8   0 32.9161  9.1738   1
   4   8   0 27.3093  6.4957   5
  -5  -8   0 210.703  19.318   1
   5   8   0 188.614  15.479   5
   5   8   0 229.819  19.728   1
  -6  -8   0 270.170  22.584   1
   6   8   0 254.585  17.814   5
   6   8   0 261.831  22.757   1
  -7  -8   0 744.045  45.282   1
   7   8   0 621.451  38.068   5
   7   8   0 699.892  44.960   1
  -8  -8   0 820.424  49.743   1
   8   8   0 657.018  40.489   5
   8   8   0 785.796  48.832   1
  -9  -8   0 -19.473  12.013   1
   9   8   0 -1.8207 11.4032   1
 -10  -8   0 268.981  25.927   1
  10   8   0 250.469  26.199   1
 -11  -8   0 14.8928 15.3072   1
  11   8   0  3.1380 20.2959   3
  11   8   0  3.5363 10.8579   1
 -12  -8   0 471.712  38.973   1
  12   8   0 522.998  41.967   1
  12   8   0 515.398  42.898   3
 -13  -8   0 117.297  21.750   1
  13   8   0 161.326  24.657   3
  13   8   0 152.696  23.287   1
 -14  -8   0 15.2215 16.0086   1
  14   8   0 26.5141 16.9172   3
  14   8   0 47.3453 14.8035   1
 -15  -8   0 282.931  33.359   1
  15   8   0 291.244  30.970   1
  15   8   0 305.510  33.994   3
  16   8   0 264.408  32.507   3
  16   8   0 251.032  31.331   1
  17   8   0 232.845  31.804   3
 -18  -8   0 22.9720 17.8065   1
  18   8   0 10.8569 19.5077   1
  18   8   0 -1.0474 17.2078   3
  17  -9   0  9.6389 21.2888   1
  16  -9   0 47.7899 22.5567   1
  16  -9   0 87.2683 24.0875   5
 -16   9   0 54.7262 22.7758   1
  15  -9   0 18.3529 15.4758   1
 -15   9   0 68.7888 22.9165   1
  14  -9   0 90.5810 20.3045   1
  14  -9   0 93.1828 22.6853   5
  13  -9   0 166.167  24.233   1
  13  -9   0 178.981  26.669   5
 -13   9   0 130.346  26.418   1
  12  -9   0 61.3372 19.4537   1
  12  -9   0 26.6724 17.3393   5
 -12   9   0 41.2947 20.3085   1
  11  -9   0 202.452  26.599   1
  11  -9   0 206.513  26.382   5
 -11   9   0 182.932  25.051   1
  10  -9   0 158.578  24.498   5
  10  -9   0 110.258  18.728   1
 -10   9   0 114.414  21.513   1
   9  -9   0 742.588  54.295   5
   9  -9   0 796.120  54.874   1
  -9   9   0 774.380  54.747   1
   8  -9   0 134.980  20.840   1
   8  -9   0 131.551  20.822   5
  -8   9   0 159.734  21.799   1
   7  -9   0 426.764  35.809   5
   7  -9   0 420.078  34.081   1
  -7   9   0 414.038  25.479   3
  -7   9   0 474.664  36.208   1
   6  -9   0 61.8083 16.4968   5
   6  -9   0 65.8546 17.2198   1
  -6   9   0 43.9631 11.8616   1
   5  -9   0 776.670  49.593   1
   5  -9   0 732.004  49.727   5
  -5   9   0 710.795  48.448   1
   4  -9   0 912.529  54.724   1
   4  -9   0 793.481  53.434   5
  -4   9   0 822.608  53.908   1
   3  -9   0 -14.210  14.252   5
   3  -9   0  4.5329 10.6683   1
  -3   9   0 -4.1133 11.3226   1
   2  -9   0 259.616  23.145   1
   2  -9   0 270.319  24.263   5
  -2   9   0 274.685  25.182   1
  -2   9   0 266.409  20.309   2
   1  -9   0 482.073  34.594   1
   1  -9   0 477.393  34.098   5
  -1   9   0 469.189  31.094   2
  -1   9   0 485.888  35.234   1
   0  -9   0 80.9104 13.4879   1
   0   9   0 73.1089  8.1723   2
  -1  -9   0 128.357  11.566   2
  -1  -9   0 141.769  15.593   1
  -1  -9   0 119.851  14.246   5
   1   9   0 123.080  11.029   2
   1   9   0 113.493  15.192   1
  -2  -9   0 68.9259 11.6585   1
  -2  -9   0 40.7264  6.5013   2
  -2  -9   0 44.5832  9.4547   5
   2   9   0 53.2489 11.6792   1
  -3  -9   0 42.6684 10.4515   1
  -3  -9   0 52.3101  8.8978   5
  -3  -9   0 43.7025  6.7456   2
   3   9   0 51.7611 11.2756   1
  -4  -9   0 470.043  31.728   2
  -4  -9   0 525.813  33.962   1
   4   9   0 419.728  30.229   5
   4   9   0 495.260  34.098   1
  -5  -9   0 896.539  53.130   1
   5   9   0 841.285  49.301   5
   5   9   0 834.841  52.490   1
  -6  -9   0 739.426  44.607   1
   6   9   0 659.541  43.708   1
   6   9   0 594.987  38.453   5
  -7  -9   0 472.511  33.453   1
   7   9   0 473.582  34.044   1
   7   9   0 385.423  26.572   5
  -8  -9   0 251.033  24.665   1
   8   9   0 290.112  24.664   1
   8   9   0 259.731  17.734   5
  -9  -9   0 542.226  40.186   1
   9   9   0 546.169  40.500   1
 -10  -9   0 187.630  22.879   1
  10   9   0 240.628  25.454   1
 -11  -9   0 708.538  49.734   1
  11   9   0 644.714  48.995   1
 -12  -9   0 259.026  27.740   1
  12   9   0 201.469  30.054   3
  12   9   0 232.424  29.025   1
 -13  -9   0 59.5975 18.6521   1
  13   9   0 61.6627 15.6734   1
  13   9   0 36.6207 17.7719   3
 -14  -9   0 365.598  35.872   1
  14   9   0 396.511  40.037   3
  14   9   0 356.935  36.665   1
 -15  -9   0 141.520  22.103   1
  15   9   0 117.673  24.269   1
  15   9   0 148.885  28.679   3
 -16  -9   0 340.677  34.906   1
  16   9   0 294.970  35.637   3
 -17  -9   0 54.4247 19.7996   1
  17   9   0 22.0744 19.1603   3
 -18  -9   0 16.5971 19.2531   1
  17 -10   0 -1.5618 15.7796   5
 -17  10   0 67.7892 25.4696   1
  16 -10   0 82.6376 23.9201   1
  16 -10   0 90.0445 23.3697   5
 -16  10   0 55.6714 24.0545   1
  15 -10   0 86.0675 25.3473   1
 -15  10   0 76.0219 24.2334   1
  14 -10   0 69.8702 18.4885   5
  14 -10   0 79.6953 23.4717   1
 -14  10   0 129.772  26.805   1
  13 -10   0 10.1466 16.3532   1
  13 -10   0  1.9276 16.7802   5
 -13  10   0 36.4403 19.2638   1
  12 -10   0 218.859  28.077   1
  12 -10   0 169.285  27.025   5
 -12  10   0 187.263  28.743   1
  11 -10   0  1.3870 15.8270   1
  11 -10   0 52.9656 19.3533   5
 -11  10   0 15.1876 13.1092   1
  10 -10   0 486.671  41.903   5
  10 -10   0 444.913  38.694   1
 -10  10   0 462.241  40.850   1
   9 -10   0 33.5178 16.9071   5
   9 -10   0 -11.463  13.820   1
  -9  10   0 15.0694 16.3428   1
   8 -10   0 78.7709 19.3842   5
   8 -10   0 95.6593 18.9329   1
  -8  10   0 95.8243 19.6919   1
   7 -10   0 414.442  34.202   1
   7 -10   0 350.897  34.462   5
  -7  10   0 398.057  34.794   1
   6 -10   0 858.494  58.883   5
   6 -10   0 917.861  59.414   1
  -6  10   0 909.971  59.172   1
   5 -10   0 129.572  19.476   5
   5 -10   0 160.856  21.093   1
  -5  10   0 167.006  19.279   1
   4 -10   0  9.2223 12.1783   1
   4 -10   0  9.1630 11.9080   5
  -4  10   0 -16.873  13.035   1
   3 -10   0 712.866  47.800   5
   3 -10   0 733.170  48.362   1
  -3  10   0 697.715  44.809   2
  -3  10   0 678.833  47.251   1
   2 -10   0 96.8525 17.2787   1
   2 -10   0 87.3701 16.5723   5
  -2  10   0 120.772  12.276   2
  -2  10   0 106.865  15.528   1
   1 -10   0 511.470  36.142   1
   1 -10   0 517.801  36.439   5
  -1  10   0 458.955  31.965   2
  -1  10   0 515.481  37.552   1
   0 -10   0 216.468  20.032   1
   0 -10   0 186.326  18.477   5
   0  10   0 196.004  21.379   1
   0  10   0 177.537  14.846   2
  -1 -10   0 35.9529 11.2384   1
  -1 -10   0 19.9936  7.3717   5
   1  10   0  7.0218 10.8568   1
   1  10   0 27.5313  5.6063   2
  -2 -10   0 160.353  13.567   2
  -2 -10   0 144.044  17.749   1
  -2 -10   0 172.475  16.844   5
   2  10   0 155.280  18.202   1
  -3 -10   0 1017.08   60.16   1
  -3 -10   0 976.444  56.964   5
  -3 -10   0 902.467  57.813   2
   3  10   0 1032.72   60.67   1
  -4 -10   0 228.708  21.489   1
  -4 -10   0 191.822  17.378   2
   4  10   0 263.201  22.987   1
  -5 -10   0 -2.5294  6.9945   1
   5  10   0 -13.824  13.628   1
  -6 -10   0 1252.72   73.06   1
   6  10   0 1100.51   67.21   5
   6  10   0 1314.06   73.84   1
  -7 -10   0 633.922  43.461   1
   7  10   0 700.215  45.323   1
   7  10   0 597.495  37.877   5
  -8 -10   0 691.762  45.395   1
   8  10   0 704.520  45.491   1
   8  10   0 537.937  36.450   5
  -9 -10   0 139.628  18.183   1
   9  10   0 169.401  21.378   1
 -10 -10   0 82.7427 15.8340   1
  10  10   0 121.693  21.355   1
 -11 -10   0 448.440  37.741   1
  11  10   0 415.078  38.337   1
 -12 -10   0 891.470  60.394   1
  12  10   0 900.385  66.328   3
  12  10   0 761.440  57.766   1
 -13 -10   0 162.181  22.444   1
  13  10   0 174.052  29.332   3
  13  10   0 162.391  25.117   1
 -14 -10   0  1.8137 16.7384   1
  14  10   0  0.1128 17.1687   1
  14  10   0  1.7104 15.6536   3
 -15 -10   0 263.820  31.764   1
  15  10   0 253.559  34.581   3
  15  10   0 244.076  29.876   1
 -16 -10   0 74.7921 22.0032   1
  16  10   0 69.0359 24.1428   3
  16  10   0 93.5161 20.8067   1
 -17 -10   0 60.5272 20.7249   1
  17  10   0 92.1171 23.6980   3
  17  10   0 40.6732 17.3142   1
  18  10   0 -22.129  17.146   1
  17 -11   0 121.715  28.626   5
  17 -11   0 165.720  32.674   1
 -17  11   0 103.968  28.159   1
  16 -11   0 89.3570 26.0547   5
 -16  11   0 74.7008 21.6972   1
  15 -11   0 15.3825 20.3125   5
 -15  11   0 41.5958 17.9558   1
  14 -11   0 180.242  29.716   5
  14 -11   0 139.500  27.833   1
 -14  11   0 142.352  24.799   1
  13 -11   0 164.023  29.130   1
  13 -11   0 203.680  28.965   5
 -13  11   0 192.133  29.620   1
  12 -11   0 29.7175 19.5843   5
  12 -11   0 46.6185 16.1839   1
 -12  11   0 23.2995 18.2172   1
  11 -11   0 396.674  38.767   1
  11 -11   0 378.018  38.190   5
 -11  11   0 369.822  36.167   1
  10 -11   0 -12.067  14.670   5
  10 -11   0 12.9272 12.6658   1
 -10  11   0 -24.722  17.551   1
   9 -11   0 125.691  23.143   5
   9 -11   0 136.805  23.598   1
  -9  11   0 165.773  25.145   1
   8 -11   0 254.150  29.372   5
   8 -11   0 224.037  27.117   1
  -8  11   0 230.340  28.522   1
   7 -11   0 154.752  21.156   1
   7 -11   0 164.319  25.052   5
  -7  11   0 217.042  25.537   1
   6 -11   0 220.862  26.518   1
   6 -11   0 237.594  26.796   5
  -6  11   0 234.783  25.798   1
   5 -11   0 191.343  23.918   5
   5 -11   0 190.088  23.736   1
  -5  11   0 220.380  23.305   1
   4 -11   0 137.104  20.801   1
   4 -11   0 173.801  21.742   5
  -4  11   0 155.929  20.125   1
   3 -11   0 58.1310 14.0593   1
   3 -11   0 57.9178 16.2467   5
  -3  11   0 23.5509 14.1649   1
  -3  11   0 40.9592  8.6131   2
   2 -11   0 533.478  40.272   1
   2 -11   0 557.801  40.477   5
  -2  11   0 551.572  36.594   2
  -2  11   0 572.776  41.835   1
   1 -11   0  8.1013 12.0653   1
   1 -11   0 -28.715  17.153   5
  -1  11   0 -5.6578 14.5204   1
  -1  11   0 4.14301 4.68902   2
   0 -11   0 701.639  45.171   5
   0 -11   0 703.940  46.391   1
   0  11   0 709.342  47.086   1
   0  11   0 577.112  40.644   2
  -1 -11   0 473.123  34.113   1
  -1 -11   0 456.445  32.494   5
   1  11   0 402.574  27.882   2
   1  11   0 381.230  32.636   1
  -2 -11   0 393.850  27.552   2
  -2 -11   0 426.403  30.070   5
  -2 -11   0 434.839  32.848   1
   2  11   0 367.722  31.443   1
  -3 -11   0 104.414  13.517   5
  -3 -11   0 94.0575 16.0126   1
  -3 -11   0 99.5342 10.6861   2
   3  11   0 111.826  18.332   1
  -4 -11   0 512.650  36.938   2
  -4 -11   0 610.205  40.615   1
   4  11   0 631.781  41.732   1
  -5 -11   0 230.463  22.031   1
   5  11   0 266.791  24.526   1
  -6 -11   0  6.2246 10.1748   1
  -7 -11   0 836.065  55.026   1
   7  11   0 838.400  55.170   1
  -8 -11   0 -22.196  11.991   1
   8  11   0 -23.338  13.801   1
  -9 -11   0 43.3537 14.3449   1
   9  11   0 41.3043 13.2544   1
 -10 -11   0 336.966  31.810   1
  10  11   0 292.731  29.398   1
 -11 -11   0 640.890  48.591   1
  11  11   0 614.961  48.494   1
 -12 -11   0 380.474  34.791   1
  12  11   0 377.543  37.104   1
  12  11   0 378.970  41.397   3
  13  11   0 59.1339 16.1786   1
  13  11   0 46.5103 18.1217   3
 -14 -11   0 226.991  29.012   1
  14  11   0 227.500  30.544   1
  14  11   0 258.453  35.672   3
 -15 -11   0 50.8951 19.1985   1
  15  11   0 34.0524 17.8949   3
  15  11   0 50.8722 21.1100   1
 -16 -11   0 266.478  33.686   1
  16  11   0 230.588  36.456   3
 -17 -11   0 13.7872 19.2448   1
  17  11   0 12.4899 19.2142   1
  18  11   0 -2.3209 16.7958   3
  19  11   0  0.2757 20.6776   1
  16 -12   0 147.249  29.537   1
 -16  12   0 165.631  32.357   1
  15 -12   0 98.7628 27.2864   5
  15 -12   0 140.688  28.075   1
 -15  12   0 150.580  30.811   1
  14 -12   0 199.958  30.616   1
  14 -12   0 186.046  31.402   5
 -14  12   0 188.142  32.541   1
  13 -12   0 17.6995 19.1253   5
 -13  12   0 -3.5727 16.4830   1
  12 -12   0 116.672  21.299   5
  12 -12   0 91.0940 24.0489   1
 -12  12   0 131.527  25.645   1
  11 -12   0  6.9036 17.3967   5
  11 -12   0 -19.475  17.722   1
 -11  12   0 -15.468  17.843   1
  10 -12   0 463.347  40.418   5
  10 -12   0 423.962  40.371   1
 -10  12   0 427.265  41.485   1
   9 -12   0 129.250  24.080   1
   9 -12   0 98.6801 22.4724   5
  -9  12   0 110.878  22.237   1
   8 -12   0 84.5353 21.1273   1
   8 -12   0 59.2086 20.1531   5
  -8  12   0 68.3161 19.4390   1
   7 -12   0 424.427  38.602   5
   7 -12   0 433.131  37.444   1
  -7  12   0 440.378  39.412   1
   6 -12   0 66.7698 18.7595   5
   6 -12   0 68.8982 19.7484   1
   5 -12   0 97.9757 19.7613   5
   5 -12   0 70.2518 18.6208   1
  -5  12   0 129.014  20.963   1
   4 -12   0 130.748  20.452   1
   4 -12   0 115.328  18.523   5
  -4  12   0 97.6420 13.5384   2
  -4  12   0 112.333  19.637   1
   3 -12   0 108.112  19.353   1
   3 -12   0 94.7260 17.9574   5
  -3  12   0 127.548  13.955   2
  -3  12   0 120.390  19.719   1
   2 -12   0 -2.7661 22.4616   5
   2 -12   0 -1.2679 15.1718   1
  -2  12   0 -15.702  15.936   1
   1 -12   0 723.649  47.756   5
   1 -12   0 667.651  47.639   1
  -1  12   0 690.128  48.655   1
  -1  12   0 645.422  42.283   2
   0 -12   0 206.731  23.087   1
   0  12   0 165.404  14.548   2
   0  12   0 168.308  20.371   1
  -1 -12   0 421.416  34.219   1
  -1 -12   0 520.283  35.584   5
   1  12   0 408.667  29.381   2
   1  12   0 475.426  36.464   1
  -2 -12   0 -4.7512 12.8613   1
  -2 -12   0 -0.8134 14.3750   5
   2  12   0 12.3168 12.7136   1
  -3 -12   0 787.765  51.780   2
  -3 -12   0 921.139  56.884   1
  -3 -12   0 889.159  53.093   5
   3  12   0 811.986  55.440   1
  -4 -12   0 535.260  39.086   1
   4  12   0 496.147  37.980   1
  -5 -12   0 -13.999  11.411   1
   5  12   0 16.5364 12.3044   1
  -6 -12   0 244.875  23.960   1
   6  12   0 244.128  25.135   1
  -7 -12   0  2.1603 11.6728   1
   7  12   0 -3.5849  9.5218   1
  -8 -12   0 747.335  52.033   1
   8  12   0 743.329  52.515   1
  -9 -12   0 698.082  52.100   1
   9  12   0 810.470  54.396   1
 -10 -12   0 279.363  29.311   1
  10  12   0 274.396  30.190   1
 -11 -12   0 206.088  24.921   1
  11  12   0 256.852  29.923   1
 -12 -12   0 70.6222 19.6462   1
  12  12   0 56.8943 18.0795   1
 -13 -12   0 272.490  32.063   1
  13  12   0 248.978  31.746   1
  13  12   0 327.982  38.961   3
 -14 -12   0 32.8317 19.4355   1
  14  12   0 30.7024 19.8315   3
  14  12   0 30.1026 17.0862   1
 -15 -12   0 219.092  30.447   1
  15  12   0 204.061  30.735   1
 -16 -12   0  8.1292 14.6486   1
  16  12   0 11.7968 19.6172   1
  16  12   0 18.6791 21.9080   3
  17  12   0 158.971  29.512   1
  18  12   0 11.8321 21.6311   1
  15 -13   0 62.2761 19.4782   5
 -15  13   0 81.9393 26.6627   1
  14 -13   0 17.7723 21.0727   1
  14 -13   0  0.6032 18.7750   5
 -14  13   0 26.7573 23.0001   1
  13 -13   0 175.631  30.466   5
  13 -13   0 191.168  28.094   1
 -13  13   0 213.121  33.161   1
  12 -13   0 12.1709 17.2958   5
  12 -13   0 -0.9532 19.4879   1
  11 -13   0 157.486  24.894   1
  11 -13   0 242.357  31.821   5
 -11  13   0 195.687  29.218   1
  10 -13   0 84.5410 21.2240   5
   9 -13   0 128.465  24.136   5
   9 -13   0 112.571  24.538   1
  -9  13   0 132.377  21.943   1
   8 -13   0 252.570  31.291   1
   8 -13   0 245.083  30.039   5
  -8  13   0 271.659  29.843   1
   7 -13   0  3.7864 17.9483   1
   7 -13   0  2.7737 15.6564   5
  -7  13   0 10.5475 16.5890   1
   6 -13   0 261.632  30.231   1
   6 -13   0 241.754  29.398   5
  -6  13   0 278.484  31.799   1
   5 -13   0 -13.630  15.807   1
   5 -13   0  0.8884 14.7874   5
  -5  13   0 -32.601  17.660   1
   4 -13   0 357.899  33.400   5
   4 -13   0 379.320  35.817   1
  -4  13   0 386.655  29.905   2
  -4  13   0 410.856  37.000   1
   3 -13   0 93.5437 16.9294   1
   3 -13   0 100.814  18.996   5
  -3  13   0 64.0791 19.2826   1
  -3  13   0 83.6584 12.1981   2
   2 -13   0 302.986  29.832   5
   2 -13   0 382.236  32.712   1
  -2  13   0 341.924  31.444   1
  -2  13   0 305.358  24.268   2
   1 -13   0 251.829  27.033   1
   1 -13   0 232.723  25.067   5
  -1  13   0 247.881  26.765   1
  -1  13   0 201.808  18.060   2
   0 -13   0 516.628  40.546   1
   0 -13   0 519.427  38.735   5
   0  13   0 469.990  32.508   2
   0  13   0 503.185  39.506   1
  -1 -13   0 293.461  26.376   5
  -1 -13   0 261.766  27.295   1
   1  13   0 317.366  29.143   1
   1  13   0 236.593  19.640   2
  -2 -13   0 710.899  50.272   1
  -2 -13   0 765.531  48.965   5
   2  13   0 724.124  51.343   1
  -3 -13   0 101.239  17.881   1
  -3 -13   0 99.0018 15.4725   5
  -3 -13   0 90.3625 10.7035   2
   3  13   0 59.6322 13.6914   1
  -4 -13   0 -2.4969 11.0964   1
   4  13   0 -0.9174 12.5683   1
  -5 -13   0 418.939  35.239   1
   5  13   0 437.941  35.853   1
  -6 -13   0  9.5908 11.8258   1
   6  13   0 -7.9956 14.3702   1
  -7 -13   0 383.189  34.088   1
   7  13   0 381.443  33.430   1
  -8 -13   0 549.019  44.409   1
   8  13   0 640.189  46.765   1
  -9 -13   0 175.145  22.519   1
   9  13   0 220.461  26.587   1
 -10 -13   0 184.896  24.596   1
  10  13   0 219.258  27.413   1
 -11 -13   0 277.198  30.817   1
  11  13   0 234.563  29.523   1
 -12 -13   0 157.303  25.391   1
  12  13   0 131.869  22.007   1
  13  13   0 41.5422 20.3437   1
  13  13   0 53.5504 24.0760   3
 -14 -13   0 132.974  25.702   1
  14  13   0 209.586  29.825   1
  14  13   0 190.400  32.561   3
 -15 -13   0 58.9762 20.3664   1
  15  13   0 25.7193 23.6959   3
  16  13   0 73.9770 24.9726   1
  17  13   0 94.6387 26.0683   1
  18  13   0 88.1281 27.2585   1
  15 -14   0 -21.050  21.835   5
  15 -14   0 -43.115  24.964   1
 -15  14   0 -1.1528 20.1852   1
  14 -14   0 158.567  31.816   1
  14 -14   0 155.825  26.837   5
 -14  14   0 114.025  24.876   1
  13 -14   0 98.9536 26.9178   1
 -13  14   0 71.8168 25.8662   1
  12 -14   0 81.0566 23.1528   1
 -12  14   0 140.648  28.553   1
  11 -14   0 11.7260 18.4494   5
  11 -14   0 -1.7420 19.6302   1
 -11  14   0  7.3794 18.7539   1
  10 -14   0 169.538  28.137   1
  10 -14   0 125.771  26.475   5
 -10  14   0 187.724  29.276   1
   9 -14   0 392.758  40.300   5
   9 -14   0 419.709  41.261   1
  -9  14   0 442.589  43.089   1
   8 -14   0 -6.0035 18.4889   5
   8 -14   0  3.0971 17.6940   1
   7 -14   0 66.3203 19.5847   5
   7 -14   0 82.2105 21.9100   1
  -7  14   0 36.3109 17.3765   1
   6 -14   0 -25.841  17.333   1
   6 -14   0 -31.397  17.770   5
  -6  14   0 -40.568  19.844   1
   5 -14   0 646.408  52.100   1
   5 -14   0 639.424  50.239   5
  -5  14   0 696.748  46.458   2
  -5  14   0 607.295  49.669   1
   4 -14   0 131.122  21.074   5
  -4  14   0 89.0091 21.4054   1
  -4  14   0 133.246  15.990   2
   3 -14   0 211.122  26.993   1
   3 -14   0 211.806  25.599   5
  -3  14   0 201.573  19.130   2
  -3  14   0 196.395  24.831   1
   2 -14   0 53.8507 17.5132   1
   2 -14   0 26.3557 15.2021   5
  -2  14   0 73.8080 20.9183   1
   1 -14   0 531.159  41.371   5
   1 -14   0 564.388  43.797   1
  -1  14   0 489.504  41.555   1
  -1  14   0 525.095  34.863   2
   0 -14   0 429.822  36.282   5
   0 -14   0 490.321  38.923   1
   0  14   0 397.211  29.261   2
   0  14   0 448.666  39.299   1
  -1 -14   0 423.561  34.683   5
  -1 -14   0 442.176  37.227   1
   1  14   0 417.841  37.692   1
  -2 -14   0 56.0119 14.6573   5
   2  14   0 42.7785 15.8536   1
  -3 -14   0 72.9164 17.4335   1
  -3 -14   0 44.0823 13.3963   5
   3  14   0 82.6173 17.9744   1
  -4 -14   0 629.061  45.759   1
   4  14   0 600.108  46.737   1
  -5 -14   0 41.8912 15.6697   1
  -6 -14   0 131.905  20.764   1
   6  14   0 158.949  22.071   1
  -7 -14   0 104.456  19.835   1
   7  14   0 90.6349 19.7543   1
  -8 -14   0 246.288  26.855   1
   8  14   0 251.401  29.012   1
  -9 -14   0 443.650  39.474   1
   9  14   0 542.954  43.754   1
 -10 -14   0 295.817  31.283   1
  10  14   0 344.166  34.564   1
 -11 -14   0 96.2009 21.7893   1
  11  14   0 128.733  22.716   1
 -12 -14   0  1.9784 15.0333   1
  12  14   0 -1.3664 19.0986   3
  12  14   0 23.8954 16.4811   1
 -13 -14   0 154.483  24.593   1
  13  14   0 98.7311 24.4384   1
  13  14   0 140.440  30.476   3
 -14 -14   0 -37.767  18.383   1
  14  14   0 -35.446  23.482   3
  14  14   0 13.2653 17.4296   1
 -15 -14   0 230.755  32.940   1
  15  14   0 236.710  33.532   1
  16  14   0 21.0827 20.8392   1
  17  14   0 50.7678 22.7469   3
  14 -15   0 -9.3990 17.1135   1
  14 -15   0 -12.852  21.097   5
  13 -15   0 246.222  36.474   1
  13 -15   0 199.167  32.443   5
  12 -15   0 16.0224 21.0766   5
  12 -15   0 42.6435 23.7000   1
 -12  15   0 39.2792 23.6096   1
  11 -15   0 123.503  27.305   1
  11 -15   0 149.774  25.049   5
 -11  15   0 161.742  30.351   1
  10 -15   0 51.5410 20.4074   5
  10 -15   0 55.4601 18.8384   1
 -10  15   0 84.3682 25.2660   1
   9 -15   0 20.2606 18.5887   5
  -9  15   0  9.0103 20.1132   1
   8 -15   0 182.750  28.972   1
   8 -15   0 178.322  27.895   5
  -8  15   0 214.225  31.206   1
   7 -15   0 20.1579 14.4233   1
   7 -15   0  2.3851 16.4074   5
  -7  15   0 27.1143 11.4149   2
  -7  15   0 47.4462 20.5961   1
   6 -15   0  7.7345 15.3970   5
   6 -15   0 34.1695 19.4039   1
  -6  15   0 26.8258 10.8404   2
  -6  15   0 38.4593 19.6685   1
   5 -15   0 107.639  22.285   5
   5 -15   0 113.827  21.038   1
  -5  15   0 96.9881 15.3549   2
  -5  15   0 96.3939 23.7589   1
   4 -15   0 424.135  38.116   5
   4 -15   0 399.189  39.859   1
  -4  15   0 427.477  32.285   2
  -4  15   0 433.097  41.346   1
   3 -15   0 36.9524 18.3453   1
   3 -15   0 48.3084 17.7058   5
  -3  15   0 17.0422 19.3161   1
  -3  15   0 44.3104 10.2480   2
   2 -15   0 423.279  37.373   5
   2 -15   0 408.709  37.069   1
  -2  15   0 441.944  30.728   2
  -2  15   0 466.347  40.726   1
   1 -15   0 60.8506 14.2110   5
   1 -15   0 61.7276 19.0531   1
  -1  15   0 40.2583  7.8146   2
   0 -15   0 129.325  19.723   1
   0 -15   0 122.046  19.845   5
   0  15   0 106.153  11.660   2
   0  15   0 148.697  23.812   1
  -1 -15   0 280.899  28.132   5
  -1 -15   0 265.404  29.784   1
   1  15   0 268.416  29.978   1
  -2 -15   0 166.250  24.801   1
  -2 -15   0 199.755  23.640   5
   2  15   0 237.568  27.564   1
  -3 -15   0 429.874  33.286   5
  -3 -15   0 365.363  34.780   1
   3  15   0 337.750  34.567   1
  -4 -15   0 138.344  20.375   1
   4  15   0 189.598  25.500   1
  -5 -15   0 420.130  37.696   1
   5  15   0 484.500  40.483   1
  -6 -15   0 124.446  21.345   1
   6  15   0 108.613  21.703   1
  -7 -15   0 162.869  24.963   1
   7  15   0 187.270  25.316   1
  -8 -15   0 364.596  37.121   1
   8  15   0 433.919  38.882   1
 -10 -15   0 230.278  29.007   1
  10  15   0 277.105  31.702   1
 -11 -15   0 61.6487 19.3852   1
  11  15   0 53.4355 20.9330   1
 -12 -15   0 96.3228 21.9936   1
  13  15   0 -20.891  23.316   3
 -14 -15   0 134.803  27.218   1
  14  15   0 202.368  30.663   1
  15  15   0 -13.404  18.960   3
  15  15   0 15.9085 20.3838   1
  16  15   0 107.825  28.345   1
  17  15   0 69.2491 27.0560   1
  13 -16   0 115.046  25.269   5
 -13  16   0 98.7093 30.0841   1
  12 -16   0 105.674  29.385   1
 -12  16   0 112.107  29.347   1
  11 -16   0 -5.9557 14.7818   5
 -11  16   0 -19.692  23.448   1
 -10  16   0 31.2856 18.0122   1
   9 -16   0 187.558  31.336   1
   9 -16   0 151.164  27.070   5
  -9  16   0 178.241  29.552   1
   8 -16   0 53.4694 23.0660   1
   8 -16   0  7.8343 16.4056   5
  -8  16   0 -2.9514 17.6583   1
   7 -16   0 172.056  29.586   1
   7 -16   0 124.882  24.273   5
  -7  16   0 172.399  26.452   1
   6 -16   0  3.7891 16.0344   5
   6 -16   0 23.7860 18.9678   1
  -6  16   0 -20.693  19.995   1
   5 -16   0 147.082  26.589   1
   5 -16   0 137.208  24.799   5
  -5  16   0 138.285  17.627   2
  -5  16   0 137.420  25.230   1
   4 -16   0 161.117  25.038   1
   4 -16   0 161.191  24.494   5
  -4  16   0 153.418  17.496   2
  -4  16   0 219.650  30.632   1
   3 -16   0 264.796  30.848   5
   3 -16   0 252.390  28.895   1
  -3  16   0 265.922  32.988   1
  -3  16   0 236.420  21.053   2
   2 -16   0 -18.284  15.369   1
  -2  16   0 6.15822 6.49753   2
   1 -16   0 301.260  32.305   1
   1 -16   0 234.615  25.986   5
  -1  16   0 206.252  18.783   2
  -1  16   0 271.650  29.911   1
   0 -16   0 406.215  35.452   5
   0 -16   0 417.777  37.309   1
   0  16   0 326.366  25.953   2
   0  16   0 405.179  38.045   1
  -1 -16   0 33.7402 16.0032   5
  -2 -16   0 260.990  29.680   1
  -2 -16   0 240.053  26.328   5
   2  16   0 263.476  30.655   1
  -3 -16   0  0.7340 12.2240   1
   3  16   0 23.2550 17.1677   1
  -4 -16   0 298.730  30.654   1
   4  16   0 318.982  33.403   1
  -5 -16   0 169.113  22.563   1
   5  16   0 147.449  24.695   1
  -6 -16   0 320.090  32.012   1
   6  16   0 314.511  33.718   1
  -7 -16   0 148.249  23.777   1
   7  16   0 161.545  25.508   1
  -8 -16   0 11.0577 15.5667   1
   8  16   0 -25.192  17.645   1
  -9 -16   0 132.446  24.060   1
   9  16   0 92.7012 21.0250   1
 -10 -16   0 -16.256  16.872   1
  10  16   0 35.4998 16.8936   1
 -11 -16   0 169.311  26.180   1
  11  16   0 195.993  29.393   1
 -12 -16   0 26.8656 18.7061   1
  12  16   0 -53.747  25.930   3
  12  16   0 23.0413 18.0834   1
 -13 -16   0 81.4776 22.0616   1
  13  16   0 67.1870 27.2471   3
  14  16   0 -10.108  17.069   1
  15  16   0 176.513  32.744   1
  15  16   0 162.847  31.330   3
  16  16   0 53.0433 24.8341   1
  12 -17   0 47.5785 24.0283   1
  12 -17   0 22.0028 21.7258   5
 -12  17   0 33.6698 26.6346   1
  11 -17   0 25.0668 24.0290   1
  11 -17   0 37.4499 20.9375   5
 -11  17   0 16.6549 18.9652   1
  10 -17   0 61.4150 20.5708   1
   9 -17   0 21.1220 19.3877   5
   9 -17   0 19.7654 20.0131   1
  -9  17   0 18.2568 22.4391   1
   8 -17   0 136.279  27.864   1
   8 -17   0 155.713  26.669   5
   7 -17   0  5.1671 18.0625   5
   7 -17   0 -8.9609 14.8570   1
   6 -17   0 161.792  26.794   5
   6 -17   0 203.831  30.916   1
  -6  17   0 194.275  30.947   1
   5 -17   0 42.6356 21.4425   1
  -5  17   0 71.9992 23.8005   1
   4 -17   0 210.175  28.083   5
   4 -17   0 178.098  28.730   1
  -4  17   0 230.135  29.623   1
   3 -17   0 11.1413 16.8526   5
  -3  17   0 36.3999 20.0008   1
   2 -17   0 253.851  31.944   1
   2 -17   0 232.828  27.546   5
  -2  17   0 282.701  33.667   1
   1 -17   0 211.712  28.957   1
   1 -17   0 211.401  25.495   5
  -1  17   0 175.483  26.679   1
   0 -17   0 38.4045 13.9039   5
  -1 -17   0 245.997  28.091   5
  -1 -17   0 252.300  30.127   1
   1  17   0 215.023  29.620   1
   2  17   0 106.389  23.046   1
  -3 -17   0 499.856  43.290   1
   3  17   0 459.649  41.407   1
  -4 -17   0 174.288  25.764   1
   4  17   0 134.951  24.705   1
  -5 -17   0 106.761  19.208   1
   5  17   0 141.484  24.065   1
  -6 -17   0 79.6543 20.2547   1
   6  17   0 70.3074 20.2496   1
  -7 -17   0 144.454  25.131   1
   7  17   0 193.419  26.200   1
  -8 -17   0 275.091  32.024   1
   8  17   0 263.914  30.680   1
  -9 -17   0 -17.622  15.770   1
   9  17   0 -22.382  18.628   1
  10  17   0 142.478  26.286   1
 -11 -17   0 -16.218  17.833   1
  11  17   0  9.9612 13.6690   1
 -12 -17   0 251.097  31.541   1
  12  17   0 228.584  37.084   3
  12  17   0 254.114  34.239   1
  13  17   0 23.4236 15.3467   1
  14  17   0 114.522  28.034   1
  15  17   0 12.9114 21.5048   1
  16  17   0 11.0027 20.1832   1
  11 -18   0 36.4726 22.0739   1
  10 -18   0 -10.390  23.568   1
  10 -18   0 -13.785  22.612   5
 -10  18   0 -38.217  22.217   1
   9 -18   0 167.846  32.969   1
  -9  18   0 244.102  35.611   1
   8 -18   0 73.8907 25.9313   1
  -8  18   0 47.6131 22.7877   1
   7 -18   0 114.460  26.538   1
   7 -18   0 96.6098 22.9339   5
  -7  18   0 93.1646 22.5757   1
   6 -18   0 -27.577  21.399   1
  -6  18   0  1.0628 20.3991   1
   5 -18   0 113.400  24.827   1
  -5  18   0 149.548  28.894   1
   4 -18   0 59.6902 22.4061   1
  -4  18   0 67.5190 22.1952   1
   3 -18   0 98.9786 23.4373   1
  -3  18   0 85.7311 20.7044   1
   2 -18   0 63.8403 22.3256   1
   2 -18   0 78.4671 17.5014   5
  -2  18   0 77.0865 23.4887   1
   1 -18   0 61.1770 21.2494   1
  -1  18   0 51.8296 20.8716   1
   0 -18   0 427.327  40.879   1
   0 -18   0 395.855  37.264   5
   0  18   0 359.251  37.723   1
  -1 -18   0 84.1754 19.9260   5
  -1 -18   0 50.6153 19.5193   1
   1  18   0 125.953  24.688   1
  -2 -18   0 124.762  24.240   1
  -2 -18   0 180.860  23.645   5
   2  18   0 131.616  25.235   1
  -4 -18   0 239.299  31.475   1
   4  18   0 255.997  30.225   1
  -5 -18   0 216.635  28.350   1
   5  18   0 190.223  28.706   1
  -6 -18   0 36.9826 18.2267   1
   6  18   0 74.7697 21.2879   1
  -7 -18   0 150.185  26.669   1
   7  18   0 150.610  23.719   1
   8  18   0 -6.1004 17.7787   1
  -9 -18   0 136.448  24.069   1
   9  18   0 115.756  24.596   1
 -10 -18   0 -42.269  19.224   1
  10  18   0 18.0819 17.9658   1
 -11 -18   0 62.6359 18.4758   1
  11  18   0 120.900  26.876   1
  13  18   0 104.808  26.189   3
  14  18   0 19.1621 22.5188   1
  15  18   0  7.1335 18.6280   1
  10 -19   0 137.568  28.085   1
 -10  19   0 125.597  33.495   1
   9 -19   0 -8.1716 18.9040   5
   9 -19   0 -22.454  22.335   1
  -9  19   0 -56.376  28.099   1
   8 -19   0 102.684  24.055   5
   8 -19   0 104.104  28.041   1
  -8  19   0 144.002  31.757   1
   7 -19   0 -39.008  19.645   5
   7 -19   0 -25.121  20.822   1
  -7  19   0 -30.683  23.698   1
   6 -19   0 108.055  23.071   1
  -6  19   0 99.4823 27.9287   1
   5 -19   0 160.194  29.711   1
  -5  19   0 136.975  26.305   1
  -4  19   0 66.5223 24.7492   1
   3 -19   0 13.4144 19.2186   1
  -3  19   0 79.2610 20.3214   1
   2 -19   0 15.3518 14.2920   5
   2 -19   0  3.3146 18.5305   1
  -2  19   0  9.1206 21.2380   1
   1 -19   0 403.922  43.312   1
  -1  19   0 458.954  44.867   1
   0 -19   0 35.2008 21.1020   1
   0  19   0 81.7313 22.1460   1
  -1 -19   0 141.649  21.983   5
   1  19   0 143.869  24.973   1
  -2 -19   0 60.4750 19.4297   1
   2  19   0  3.7676 18.8457   1
  -3 -19   0 245.109  31.873   1
   3  19   0 227.686  31.634   1
  -4 -19   0 369.741  38.935   1
   4  19   0 348.464  38.889   1
  -5 -19   0 10.6038 17.0763   1
   5  19   0 21.8526 18.3855   1
  -6 -19   0 12.2486 15.7305   1
   6  19   0 16.6436 17.6164   1
  -7 -19   0 -3.3868 16.2478   1
   7  19   0 20.4851 14.3405   1
  -8 -19   0 171.708  25.774   1
   8  19   0 211.755  31.096   1
  -9 -19   0 -21.369  18.773   1
   9  19   0 -1.1298 15.6176   1
  11  19   0 -4.1249 17.0051   1
  13  19   0 72.1054 24.1715   1
  14  19   0 86.5077 27.7064   1
   9 -20   0 177.677  35.617   1
  -9  20   0 230.394  38.601   1
   8 -20   0 13.9919 16.5200   5
   8 -20   0 27.3902 22.0068   1
  -8  20   0 17.3511 25.0263   1
   7 -20   0 16.0768 16.6620   5
   7 -20   0 17.3765 21.0060   1
  -7  20   0 37.6824 25.0827   1
  -6  20   0  3.1540 20.3434   1
   5 -20   0 28.5737 22.6790   1
  -5  20   0 52.4095 24.3834   1
   4 -20   0 106.330  25.759   1
  -4  20   0 115.336  27.904   1
   3 -20   0  3.8965 19.7691   1
  -3  20   0 26.8573 22.1924   1
   2 -20   0 156.857  28.232   1
   2 -20   0 117.012  22.429   5
  -2  20   0 121.423  24.418   1
  -1  20   0 85.0097 25.9255   1
   0 -20   0 326.622  38.542   1
   0  20   0 311.592  38.299   1
  -1 -20   0 -5.1123 18.8009   1
  -1 -20   0 -10.061  15.473   5
   1  20   0 33.7722 20.4705   1
  -2 -20   0 46.0185 19.8923   1
   2  20   0 68.7502 19.4125   1
  -3 -20   0 185.823  28.981   1
   3  20   0 179.233  30.155   1
  -4 -20   0 15.6651 17.7413   1
   4  20   0 21.9816 20.7167   1
  -5 -20   0 117.874  25.093   1
   5  20   0 113.045  23.503   1
  -6 -20   0 33.8477 15.2584   1
   6  20   0 10.6517 19.5170   1
  -7 -20   0 163.534  27.908   1
   7  20   0 101.652  21.621   1
  -8 -20   0 -8.6005 12.9321   1
   8  20   0 37.5317 20.7371   1
  -9 -20   0 106.276  25.192   1
   9  20   0 167.169  27.220   1
  10  20   0 10.9217 21.2256   1
  11  20   0 76.6724 24.8110   1
  12  20   0 115.936  28.758   1
   7 -21   0 27.5791 24.0721   1
   7 -21   0 22.4010 16.9503   5
  -7  21   0 33.0867 19.7995   1
   6 -21   0 25.0987 20.0157   5
  -6  21   0 19.2909 22.5851   1
   5 -21   0 152.307  29.012   1
  -5  21   0 189.916  33.448   1
   4 -21   0 -23.307  19.126   5
  -4  21   0 -3.6555 20.6954   1
   3 -21   0 40.5930 22.3792   1
  -3  21   0 54.8442 24.6050   1
   2 -21   0 14.7178 15.7171   5
   2 -21   0 15.1297 21.8932   1
  -2  21   0  0.0355 15.3488   1
   1 -21   0 168.782  31.839   1
  -1  21   0 220.217  35.011   1
   0 -21   0 99.5782 24.5748   1
   0  21   0 77.2146 25.6096   1
  -1 -21   0 125.366  25.416   1
  -2 -21   0 16.6672 18.4776   1
   2  21   0 -18.244  20.675   1
   3  21   0 -22.033  18.697   1
  -4 -21   0 302.718  36.881   1
   4  21   0 253.125  35.409   1
  -5 -21   0 27.3345 18.2636   1
   5  21   0  8.2598 22.2123   1
  -6 -21   0 66.4871 22.2339   1
  -7 -21   0  8.5804 18.3980   1
   7  21   0 -24.230  19.735   1
  -8 -21   0 74.9495 19.5843   1
   8  21   0 98.0673 25.4598   1
  10  21   0 58.3265 23.6760   1
  11  21   0 -8.5160 20.9678   1
  12  21   0  7.6118 18.7083   1
   6 -22   0 67.2574 23.1726   1
  -6  22   0 101.682  31.115   1
   5 -22   0 -20.484  19.822   5
   5 -22   0 19.1026 20.8000   1
  -5  22   0 -20.599  23.623   1
   4 -22   0 119.782  28.449   1
  -4  22   0 79.3417 22.6937   1
   3 -22   0 -14.003  19.429   5
  -3  22   0 53.0270 24.8547   1
   2 -22   0 160.836  30.846   1
  -2  22   0 112.926  24.848   1
   1 -22   0 117.222  27.371   1
  -1  22   0 85.0253 27.2522   1
   0  22   0 44.8995 24.4461   1
  -1 -22   0 101.751  24.882   1
   1  22   0 92.2383 27.4868   1
  -2 -22   0 22.8804 19.3088   1
   2  22   0 54.4853 23.9934   1
  -3 -22   0 92.4327 22.5769   1
   3  22   0 125.135  27.992   1
  -4 -22   0  3.6111 16.6408   1
   4  22   0  0.0417 19.9104   1
  -5 -22   0 109.306  25.912   1
   5  22   0 117.483  27.700   1
  -6 -22   0 -34.424  19.954   1
   6  22   0 15.0940 15.5338   1
   7  22   0 83.1509 25.4337   1
   8  22   0 15.7226 19.5985   1
   9  22   0  5.5714 16.8194   1
  10  22   0 -3.5248 17.3445   3
  10  22   0 29.5966 21.9691   1
   2 -23   0 11.4116 17.9633   5
   2 -23   0 -19.370  22.780   1
  -2  23   0 46.6592 20.4543   1
   1 -23   0 68.5343 26.5211   1
  -1  23   0 111.576  28.858   1
   0 -23   0 110.267  27.041   1
   0  23   0 91.1988 28.1903   1
  -1 -23   0 84.7869 26.7964   1
   1  23   0 -0.2805 23.4090   1
  -2 -23   0 89.9630 27.3067   1
   2  23   0 59.7647 23.5462   1
  -3 -23   0 63.3002 24.9073   1
   3  23   0 22.4412 20.4649   1
  -4 -23   0 160.009  30.235   1
   4  23   0 135.348  28.767   1
  -5 -23   0 12.5776 20.1259   1
   6  23   0 56.2586 24.3483   1
   7  23   0 22.8220 21.5085   1
   8  23   0 122.792  28.138   1
  -1 -24   0 82.7561 27.2517   1
   1  24   0 118.690  26.971   1
  -2 -24   0 65.5932 26.0606   1
   2  24   0 15.0982 24.7892   1
   3  24   0 240.806  38.509   1
   4  24   0 14.4284 24.9294   1
   3  24  -1 54.3929 23.1315   3
   3  24  -1 98.6540 29.0037   1
   2  24  -1 133.045  31.296   1
   2  24  -1 124.914  27.610   3
   7  23  -1  9.5173 18.6423   1
   6  23  -1 -1.9592 15.5136   3
   6  23  -1 -29.225  21.894   1
   5  23  -1 140.251  30.074   1
   5  23  -1 158.586  31.393   3
   4  23  -1  8.0253 21.2493   1
   4  23  -1 52.6039 23.7872   3
   3  23  -1 96.1959 25.4079   3
   3  23  -1 90.7239 26.7684   1
  -3 -23   1 103.206  27.223   1
   2  23  -1 42.4030 22.7986   1
  -2 -23   1 71.9162 25.5840   1
   1  23  -1 83.9810 23.4695   3
   0  23  -1 24.5267 23.7052   1
   0 -23   1 27.3880 21.9720   1
  -1  23  -1 83.3023 27.4589   1
   1 -23   1 48.9296 22.6993   1
  -2  23  -1 96.1404 24.1884   1
   2 -23   1 73.1160 26.4414   1
  -3  23  -1 -2.0356 22.6663   1
   3 -23   1 -2.1595 17.5813   1
   3 -23   1  7.9651 19.1323   5
  10  22  -1  4.8731 19.8301   1
   9  22  -1 87.1908 25.2326   1
   8  22  -1 55.9252 21.4291   1
   7  22  -1 62.1193 26.0507   3
   6  22  -1 33.7756 22.6213   3
   6  22  -1 -10.176  20.075   1
   5  22  -1 -10.974  17.822   1
  -5 -22   1 50.3524 21.6648   1
   4  22  -1 111.914  28.098   1
  -4 -22   1 146.402  27.884   1
   3  22  -1 -1.1194 20.1519   1
   2  22  -1 129.641  28.254   1
  -2 -22   1 74.6226 22.8653   1
  -1 -22   1 98.2585 25.8095   1
   0  22  -1 19.6303 22.7087   1
   0 -22   1 87.6378 22.7963   1
   1 -22   1 25.2978 19.3897   5
   1 -22   1  3.8292 17.7343   1
  -2  22  -1  7.3346 20.4713   1
   2 -22   1 -27.715  19.333   5
  -3  22  -1 88.8328 27.1957   1
   3 -22   1 100.267  27.596   1
   4 -22   1 23.8947 20.8785   1
  -5  22  -1 87.2802 27.4782   1
   5 -22   1 106.202  25.037   1
  -6  22  -1 31.1059 26.0986   1
   6 -22   1 19.4958 23.7921   1
  11  21  -1 40.6809 18.1247   1
   9  21  -1 82.5426 23.3182   1
   8  21  -1 36.1264 20.5447   1
   8  21  -1 23.0718 23.2220   3
   7  21  -1 67.5620 23.2297   1
   7  21  -1 75.4570 21.8516   3
  -7 -21   1 118.650  25.976   1
   6  21  -1  2.0315 16.0453   1
   5  21  -1 199.233  31.676   1
  -5 -21   1 238.288  30.695   1
   4  21  -1  7.0346 20.4776   1
  -4 -21   1 -4.1704 18.9346   1
   3  21  -1 157.248  27.305   1
  -3 -21   1 153.846  28.165   1
   2  21  -1 75.3682 23.5035   1
  -2 -21   1 38.3871 19.8576   1
   1  21  -1 19.2351 19.5608   1
  -1 -21   1 -6.9498 15.6199   5
   0  21  -1 77.5450 25.7972   1
   0 -21   1 71.0613 20.2960   1
  -1  21  -1 28.8768 23.3931   1
  -2  21  -1 169.285  30.855   1
   2 -21   1 147.825  30.004   1
  -3  21  -1  6.0440 18.7446   1
   3 -21   1 29.6590 22.1553   1
   3 -21   1 42.7971 18.9513   5
  -4  21  -1 204.448  34.721   1
   4 -21   1 210.482  32.797   1
   5 -21   1  2.0745 19.7736   5
   5 -21   1 -14.233  21.337   1
  -6  21  -1 209.060  31.778   1
   6 -21   1 175.044  27.895   5
   6 -21   1 161.672  31.335   1
  -7  21  -1 -28.263  24.561   1
   7 -21   1  3.2638 16.6912   5
   7 -21   1 -31.882  23.129   1
  13  20  -1 88.6474 23.8040   1
  12  20  -1 19.9620 20.0629   3
  12  20  -1 27.9163 22.7620   1
  11  20  -1 20.3146 20.2915   1
  10  20  -1 60.4323 23.1859   1
   9  20  -1  8.9835 21.9074   3
   8  20  -1 91.4242 24.5701   1
   8  20  -1 114.819  24.488   3
  -8 -20   1 76.5289 22.1453   1
   7  20  -1 14.2988 18.0813   1
  -7 -20   1 -4.9884 17.5820   1
   6  20  -1 190.870  30.409   1
  -6 -20   1 183.676  28.426   1
   5  20  -1 33.9868 20.8144   1
  -5 -20   1 53.6176 20.8225   1
   4  20  -1 184.437  30.026   1
  -4 -20   1 196.787  29.993   1
   3  20  -1 60.2350 22.0773   1
  -3 -20   1 -2.8136 17.1053   1
   2  20  -1 65.3686 18.6342   1
  -2 -20   1 71.5738 22.2663   1
   1  20  -1 172.272  29.649   1
  -1 -20   1 246.539  32.335   1
  -1  20  -1 213.424  34.452   1
   1 -20   1 250.093  33.516   1
   2 -20   1 -1.6059 18.8239   1
   2 -20   1  2.0019 17.9571   5
  -3  20  -1 156.210  25.881   1
   3 -20   1 111.948  22.094   5
   3 -20   1 95.1632 26.1769   1
  -4  20  -1 -13.862  21.885   1
   4 -20   1 24.2804 19.5389   1
  -5  20  -1 239.664  32.778   1
   5 -20   1 230.292  34.071   1
   6 -20   1 -6.3198 15.0506   5
   6 -20   1 -4.4586 16.9104   1
  -7  20  -1 98.3763 28.8207   1
   7 -20   1 69.4685 21.3471   1
  -8  20  -1 75.4775 28.4451   1
   8 -20   1 28.4060 21.4436   1
   9 -20   1 24.3252 18.5994   5
   9 -20   1 22.5981 18.9021   1
  14  19  -1 94.0211 28.3220   1
  13  19  -1 34.0474 22.6586   1
  12  19  -1 33.9768 17.1492   1
  10  19  -1  7.2943 15.1821   1
  10  19  -1 14.2523 20.0138   3
   9  19  -1 198.461  33.870   3
   9  19  -1 232.332  32.345   1
   8  19  -1 -20.956  18.286   1
  -8 -19   1 12.4826 17.0332   1
   7  19  -1 207.187  30.053   1
  -7 -19   1 199.120  29.521   1
   6  19  -1 -12.118  17.997   1
  -6 -19   1 -7.5916 12.3778   1
   5  19  -1 154.632  25.833   1
  -5 -19   1 206.067  29.224   1
   4  19  -1 67.3920 22.2655   1
   3  19  -1 121.917  25.080   1
  -3 -19   1 135.838  24.553   1
   2  19  -1 159.012  27.316   1
  -2 -19   1 94.1407 22.6701   1
  -2 -19   1 137.484  20.370   5
   1  19  -1 -4.9365 14.0236   1
  -1 -19   1 10.5759 17.2973   1
   0  19  -1 359.371  39.771   1
   0 -19   1 335.801  37.636   1
  -1  19  -1 78.7095 25.0829   1
  -2  19  -1 153.938  29.418   1
   2 -19   1 188.309  28.769   1
  -3  19  -1 56.9680 22.3529   1
   3 -19   1 12.7697 19.1288   1
   3 -19   1 46.7901 16.5741   5
  -4  19  -1 87.4297 25.6828   1
   4 -19   1 138.344  27.210   1
  -5  19  -1 13.2129 21.3889   1
   5 -19   1 -18.322  18.988   1
   5 -19   1 -27.913  18.914   5
  -6  19  -1 99.3298 27.0109   1
   6 -19   1 27.9276 22.8613   1
   6 -19   1 45.3925 17.1935   5
  -7  19  -1 27.7181 18.1110   1
   7 -19   1 15.6152 18.2898   5
   7 -19   1  9.7954 21.0817   1
  -8  19  -1 47.4988 20.1189   1
   8 -19   1 49.0933 24.2747   1
   8 -19   1 33.9523 19.7711   5
  -9  19  -1 144.048  28.961   1
   9 -19   1 161.574  27.111   5
   9 -19   1 225.402  35.937   1
 -10  19  -1 -25.993  23.552   1
  10 -19   1 16.4437 20.9474   5
  10 -19   1 17.9708 25.2927   1
  15  18  -1 72.0494 25.8944   1
  14  18  -1 78.1824 25.4464   1
  12  18  -1 111.521  26.988   1
  11  18  -1  5.3765 24.8048   3
  11  18  -1  3.7044 16.2444   1
  10  18  -1 207.279  35.082   3
 -10 -18   1 195.261  29.629   1
   9  18  -1 -28.423  18.670   1
  -9 -18   1 -6.6427 15.2573   1
   8  18  -1 236.514  29.417   1
  -8 -18   1 219.965  30.337   1
   7  18  -1 -26.770  18.340   1
  -7 -18   1 -26.384  17.569   1
   6  18  -1 258.115  32.160   1
  -6 -18   1 228.114  28.827   1
   5  18  -1 105.959  22.910   1
  -5 -18   1 98.6216 21.9504   1
   4  18  -1 182.572  25.627   1
  -4 -18   1 177.824  26.649   1
   3  18  -1 164.844  26.683   1
  -3 -18   1 111.792  22.716   1
  -3 -18   1 169.262  22.919   5
  -2 -18   1 33.8155 14.9672   5
  -2 -18   1 22.5573 17.4614   1
   1  18  -1 576.228  49.698   1
  -1 -18   1 549.994  48.175   1
   0 -18   1 141.662  25.820   1
  -1  18  -1 268.022  33.495   1
   1 -18   1 288.394  33.707   1
  -2  18  -1 29.5728 21.6884   1
   2 -18   1 -6.8730 13.8291   1
  -3  18  -1 127.954  26.520   1
   3 -18   1 124.437  21.330   5
   3 -18   1 96.4109 22.1263   1
  -4  18  -1 173.093  28.203   1
   4 -18   1 115.636  26.238   1
   5 -18   1 64.2487 19.2394   5
   5 -18   1 53.8231 21.2478   1
  -6  18  -1 13.0644 18.6192   1
   6 -18   1 43.8131 18.0164   5
  -7  18  -1 19.5479 22.8172   1
   7 -18   1 29.6750 18.5665   5
   7 -18   1 40.0949 18.9994   1
  -8  18  -1 170.527  31.984   1
   8 -18   1 146.018  26.920   1
   8 -18   1 189.262  29.566   5
  -9  18  -1 58.7573 26.4853   1
   9 -18   1 50.9824 18.3688   5
 -10  18  -1 79.3094 28.1167   1
  10 -18   1 100.912  28.608   1
 -11  18  -1  8.6005 17.9279   1
  11 -18   1 15.9326 21.1727   5
  15  17  -1 58.6052 24.9591   1
  14  17  -1 28.4047 21.1299   1
  13  17  -1 292.094  38.557   1
  12  17  -1 -0.8694 13.2078   1
  12  17  -1 -3.1834 21.7935   3
  11  17  -1 240.298  36.077   3
  11  17  -1 207.126  31.335   1
 -11 -17   1 212.110  29.938   1
  10  17  -1 -0.1857 21.0189   3
 -10 -17   1 -24.434  16.970   1
   9  17  -1 354.799  35.421   1
  -9 -17   1 323.220  36.457   1
   8  17  -1 19.0039 16.3168   1
  -8 -17   1 -32.958  16.917   1
   7  17  -1 140.869  24.462   1
  -7 -17   1 104.220  22.006   1
   6  17  -1 113.873  23.689   1
  -6 -17   1 87.3976 17.8294   1
   5  17  -1 221.754  28.453   1
  -5 -17   1 171.482  25.133   1
   4  17  -1 293.435  33.059   1
  -4 -17   1 307.581  32.945   1
   3  17  -1 -4.2256 13.9200   1
  -3 -17   1  2.6957 15.6863   1
   2  17  -1 204.193  28.512   1
  -2 -17   1 239.619  26.394   5
  -2 -17   1 233.312  29.239   1
  -1 -17   1 23.9974 16.3758   5
   0  17  -1 166.147  24.523   1
   0 -17   1 209.151  28.415   1
   0 -17   1 203.897  25.551   5
  -1  17  -1 18.4202 17.0798   1
   1 -17   1 -21.378  16.323   5
  -2  17  -1 135.098  25.526   1
   2 -17   1 128.691  21.276   1
  -3  17  -1 137.390  25.276   1
   3 -17   1 109.798  20.580   1
   3 -17   1 94.1951 21.0474   5
  -4  17  -1 94.1847 23.9301   1
   4 -17   1 108.507  21.019   1
  -5  17  -1  9.1682 14.0126   1
   5 -17   1 39.8259 20.2963   1
   5 -17   1 26.7538 14.2526   5
  -6  17  -1 -1.1620 20.1255   1
   6 -17   1 -12.599  16.173   5
   6 -17   1 -4.6942 13.2308   1
  -7  17  -1 184.569  32.083   1
   7 -17   1 279.545  36.345   1
   8 -17   1  6.5574 17.2729   5
   8 -17   1 83.0179 25.8179   1
  -9  17  -1 72.1874 20.7430   1
   9 -17   1 78.2947 20.2248   5
 -10  17  -1 -31.703  23.569   1
  10 -17   1 22.1613 21.7410   1
 -11  17  -1 114.886  29.854   1
  11 -17   1 77.6656 21.9845   1
 -12  17  -1 61.0228 22.2216   1
  12 -17   1 40.2608 25.5781   1
  12 -17   1 91.2496 22.4065   5
  16  16  -1 92.6811 27.1425   1
  14  16  -1 133.450  29.074   1
  13  16  -1  1.9164 16.8062   3
  13  16  -1 -27.894  19.909   1
  12  16  -1 132.123  27.490   3
  12  16  -1 166.097  28.346   1
 -12 -16   1 110.943  23.551   1
  11  16  -1 -0.3909 19.1205   3
  11  16  -1  3.3056 12.1239   1
 -11 -16   1 20.3864 17.0965   1
  10  16  -1 292.261  34.177   1
 -10 -16   1 277.655  32.882   1
   9  16  -1 52.4383 18.4525   1
   8  16  -1 273.246  31.504   1
  -8 -16   1 246.781  30.013   1
  -7 -16   1 61.3292 17.3137   1
   6  16  -1 142.573  24.070   1
  -6 -16   1 150.027  22.283   1
   5  16  -1 302.406  32.163   1
  -5 -16   1 279.722  30.099   1
   4  16  -1 41.5497 17.9150   1
  -4 -16   1 16.4564 11.4517   1
   3  16  -1 316.782  33.596   1
  -3 -16   1 332.728  30.349   5
  -3 -16   1 314.847  31.417   1
   2  16  -1 52.0955 18.5925   1
   1  16  -1 338.877  34.183   1
  -1 -16   1 266.944  31.200   1
  -1 -16   1 311.676  30.451   5
   0 -16   1 48.5909 17.2691   5
  -1  16  -1 17.8680 17.6344   1
  -1  16  -1 35.4797  8.1457   2
   1 -16   1 16.1704 14.8234   5
   1 -16   1 65.6584 18.2455   1
  -2  16  -1 122.494  14.541   2
  -2  16  -1 161.025  25.934   1
   2 -16   1 131.358  22.184   5
   2 -16   1 139.420  24.116   1
  -3  16  -1 109.216  14.675   2
  -3  16  -1 88.9767 23.3143   1
   3 -16   1 153.574  24.280   5
   3 -16   1 132.768  24.032   1
  -4  16  -1 153.393  17.674   2
  -4  16  -1 128.986  25.685   1
   4 -16   1 95.2531 22.8874   1
   4 -16   1 175.855  26.053   5
  -5  16  -1 133.504  25.794   1
  -5  16  -1 130.213  17.448   2
   5 -16   1 115.004  21.401   1
   5 -16   1 128.976  21.575   5
  -6  16  -1 79.8603 15.6710   2
  -6  16  -1 128.142  22.764   1
   6 -16   1 130.204  24.163   5
   6 -16   1 100.139  24.517   1
  -7  16  -1 -14.744  20.294   1
  -7  16  -1 -24.118  12.342   2
   7 -16   1 -0.8470 18.1131   1
   7 -16   1 12.9858 18.0255   5
  -8  16  -1 243.207  34.436   1
  -8  16  -1 191.982  24.722   2
   8 -16   1 194.193  28.357   1
  -9  16  -1  6.1556 19.7772   1
   9 -16   1 25.1498 15.9477   1
   9 -16   1 -1.2692 13.6760   5
 -10  16  -1 21.1473 22.5278   1
  10 -16   1 15.8024 20.1209   5
 -11  16  -1 168.015  28.773   1
  11 -16   1 177.457  32.667   1
 -12  16  -1 88.1956 28.0822   1
  12 -16   1 43.1406 22.3992   1
  12 -16   1 66.8655 21.7119   5
 -13  16  -1 153.825  29.403   1
  13 -16   1 87.9927 29.1519   1
  17  15  -1 34.8270 24.1750   1
  16  15  -1  5.3758 17.9945   1
  15  15  -1 211.180  32.699   1
  14  15  -1 100.337  29.649   3
  14  15  -1 104.817  25.599   1
  13  15  -1 130.601  26.627   3
  13  15  -1 140.306  23.892   1
 -13 -15   1 143.055  26.516   1
  12  15  -1 -15.404  17.571   1
  12  15  -1 23.5473 23.2812   3
 -12 -15   1  7.9878 11.8255   1
  11  15  -1 345.575  43.534   3
  11  15  -1 397.304  38.909   1
 -11 -15   1 357.892  37.342   1
  10  15  -1 -4.5357 11.8573   1
 -10 -15   1 -35.354  16.790   1
   9  15  -1 314.708  32.792   1
  -9 -15   1 303.207  32.629   1
   8  15  -1 29.0562 14.9778   1
  -8 -15   1  9.9500 14.9430   1
   7  15  -1 69.8230 16.2392   1
  -7 -15   1 107.297  20.048   1
   6  15  -1 385.683  36.729   1
  -6 -15   1 454.631  38.269   1
   5  15  -1  4.0027 15.9512   1
   4  15  -1 145.773  22.670   1
  -4 -15   1 145.661  20.326   1
  -4 -15   1 185.479  19.763   5
   3  15  -1 16.6649 16.2119   1
  -3 -15   1 18.7285 14.1461   1
   2  15  -1 428.755  38.554   1
  -2 -15   1 449.588  39.043   1
  -2 -15   1 489.110  37.518   5
   1  15  -1 58.2648  9.5922   2
   1  15  -1 106.961  21.202   1
  -1 -15   1 70.6790 17.3602   5
   0  15  -1 159.085  23.491   1
   0  15  -1 105.701  13.089   2
   0 -15   1 115.876  19.469   5
   0 -15   1 119.873  21.034   1
  -1  15  -1 45.9009  9.1909   2
  -1  15  -1 28.3897 17.3988   1
   1 -15   1 39.0897 16.0550   5
   1 -15   1 31.3552 14.4642   1
  -2  15  -1 59.1713 18.0433   1
  -2  15  -1 35.6489  8.8666   2
   2 -15   1 57.8872 17.7901   5
  -3  15  -1 191.192  19.276   2
  -3  15  -1 195.283  26.985   1
   3 -15   1 202.392  26.962   5
   3 -15   1 194.336  26.770   1
  -4  15  -1 157.821  18.212   2
  -4  15  -1 133.448  25.342   1
   4 -15   1 123.843  22.768   5
   4 -15   1 149.045  24.607   1
  -5  15  -1 46.8468 17.1172   1
   5 -15   1 46.1262 17.3774   5
  -6  15  -1  4.1123 10.0474   2
  -6  15  -1 26.1722 19.5528   1
   6 -15   1 -3.9984 17.7033   5
   6 -15   1 16.9159 13.4832   1
  -7  15  -1 246.213  30.220   1
  -7  15  -1 256.043  26.755   2
   7 -15   1 225.845  29.807   5
   7 -15   1 256.163  32.573   1
  -8  15  -1 65.1871 21.3272   1
   8 -15   1 10.5512 18.4426   1
   8 -15   1 32.7882 18.6514   5
  -9  15  -1 204.516  30.914   1
   9 -15   1 146.814  23.851   5
   9 -15   1 127.084  27.489   1
 -10  15  -1 21.1857 16.3138   1
  10 -15   1 -9.2991 18.4280   5
  10 -15   1 29.6164 21.4172   1
 -11  15  -1 63.7384 24.1918   1
 -12  15  -1 281.626  37.428   1
  12 -15   1 246.190  34.033   5
  12 -15   1 267.661  37.745   1
 -13  15  -1 163.347  32.018   1
  13 -15   1 137.121  29.928   5
  13 -15   1 110.563  27.241   1
 -14  15  -1 186.836  33.162   1
  14 -15   1 172.501  32.689   1
  17  14  -1 65.7606 24.1359   1
  16  14  -1 101.650  22.499   1
  16  14  -1 89.0901 25.1228   3
  15  14  -1 -12.695  19.692   1
  14  14  -1 301.002  42.485   3
  14  14  -1 341.314  37.688   1
 -14 -14   1 275.780  33.797   1
  13  14  -1 45.6485 19.0863   3
  13  14  -1 66.4507 17.9380   1
 -13 -14   1 70.6951 20.6337   1
  12  14  -1 34.7798 18.9031   1
  12  14  -1 19.3001 21.6121   3
 -12 -14   1 19.3417 15.0458   1
  11  14  -1 69.3083 24.4895   3
  11  14  -1 77.4407 19.9506   1
 -11 -14   1 48.7913 17.4861   1
  10  14  -1 309.892  31.801   1
 -10 -14   1 265.403  31.117   1
   9  14  -1 31.0218 15.6981   1
   8  14  -1 318.696  32.546   1
  -8 -14   1 355.648  33.315   1
   7  14  -1 180.801  24.724   1
  -7 -14   1 151.031  21.470   1
   6  14  -1  0.4055 13.9783   1
  -6 -14   1 -6.4488 13.8087   1
   5  14  -1 344.489  31.480   1
  -5 -14   1 311.706  30.534   1
   4  14  -1 47.4382 16.3597   1
  -4 -14   1 51.2423 13.0877   5
  -4 -14   1 63.6204 13.6192   1
   3  14  -1 77.3378 15.1364   1
  -3 -14   1 58.1860 16.2661   1
  -3 -14   1 72.3453 14.4206   5
   2  14  -1 230.899  26.772   1
  -2 -14   1 222.447  25.597   1
  -2 -14   1 214.575  23.317   5
   1  14  -1 140.047  15.435   2
   1  14  -1 169.963  24.296   1
  -1 -14   1 166.589  20.913   1
  -1 -14   1 205.755  22.640   5
   0  14  -1 37.6651  8.3642   2
   0  14  -1 79.9327 19.6882   1
   0 -14   1 57.5472 17.0679   5
   0 -14   1 48.9706 14.1356   1
  -1  14  -1 255.259  28.765   1
  -1  14  -1 250.162  21.304   2
   1 -14   1 292.198  28.416   5
   1 -14   1 225.767  25.592   1
  -2  14  -1 190.533  24.737   1
  -2  14  -1 238.199  20.116   2
   2 -14   1 225.290  26.412   5
   2 -14   1 230.639  27.532   1
  -3  14  -1 145.979  16.022   2
  -3  14  -1 122.250  23.241   1
   3 -14   1 104.901  18.826   1
   3 -14   1 103.107  20.544   5
  -4  14  -1 449.286  33.641   2
  -4  14  -1 383.913  38.603   1
   4 -14   1 431.196  39.277   1
   4 -14   1 422.506  36.949   5
  -5  14  -1 12.0738 26.0426   1
  -5  14  -1 32.2450 11.1020   2
   5 -14   1 30.6694 15.1123   1
   5 -14   1 22.4363 18.6031   5
  -6  14  -1 204.824  28.381   1
  -6  14  -1 235.437  23.956   2
   6 -14   1 191.926  28.026   1
   6 -14   1 229.535  28.756   5
  -7  14  -1  0.4054 19.0368   1
   7 -14   1  9.1393 14.4921   1
   7 -14   1 -30.743  18.435   5
  -8  14  -1 261.456  33.431   1
   8 -14   1 291.231  34.385   1
   8 -14   1 278.219  32.836   5
  -9  14  -1 100.634  23.773   1
   9 -14   1 113.552  25.628   1
   9 -14   1 74.4193 20.2332   5
 -10  14  -1 211.253  31.102   1
  10 -14   1 158.021  27.504   1
  10 -14   1 169.852  28.960   5
 -11  14  -1 231.366  33.990   1
  11 -14   1 251.959  33.021   5
  11 -14   1 266.485  34.034   1
 -12  14  -1 58.9444 23.4331   1
 -13  14  -1 202.631  32.946   1
  13 -14   1 225.768  34.485   1
  13 -14   1 180.869  30.964   5
 -14  14  -1 -26.625  24.557   1
 -15  14  -1 107.915  28.788   1
  15 -14   1 98.4109 26.8527   5
  18  13  -1 11.7641 21.1313   1
  17  13  -1 52.0913 23.5117   1
  16  13  -1 19.6035 16.7548   1
  15  13  -1 221.448  35.455   3
  15  13  -1 216.922  31.627   1
  14  13  -1 -13.597  19.528   1
  14  13  -1 11.5597 23.6444   3
 -14 -13   1 44.2949 15.4200   1
  13  13  -1 197.566  26.232   1
  13  13  -1 178.833  31.580   3
 -13 -13   1 171.877  26.404   1
  12  13  -1 -6.2197 18.5214   3
  12  13  -1 14.4084 16.8673   1
 -12 -13   1 -4.1105 10.5236   1
  11  13  -1 125.308  27.420   3
 -11 -13   1 102.473  20.985   1
  10  13  -1 310.081  31.948   1
 -10 -13   1 323.921  32.529   1
   9  13  -1 210.927  25.627   1
  -9 -13   1 196.338  24.895   1
   8  13  -1 175.360  23.017   1
  -8 -13   1 120.057  20.405   1
   7  13  -1 132.368  21.203   1
  -7 -13   1 112.428  18.754   1
   6  13  -1 586.364  44.173   1
  -6 -13   1 604.721  44.252   1
   5  13  -1  6.0669 13.9578   1
  -5 -13   1 10.2453 12.1018   1
   4  13  -1 286.273  28.106   1
  -4 -13   1 265.088  26.515   1
  -4 -13   1 283.683  24.052   5
   3  13  -1 87.5358 15.2479   1
  -3 -13   1 52.7137 15.0504   1
   2  13  -1 233.512  25.606   1
  -2 -13   1 252.248  25.647   1
  -2 -13   1 245.258  24.146   5
   1  13  -1 450.206  36.686   1
   1  13  -1 397.002  30.045   2
  -1 -13   1 479.895  35.056   5
  -1 -13   1 431.028  36.252   1
   0  13  -1 327.320  32.334   1
   0  13  -1 314.175  25.003   2
   0 -13   1 366.786  30.905   5
   0 -13   1 368.376  31.007   1
  -1  13  -1 278.167  22.411   2
  -1  13  -1 295.565  29.529   1
   1 -13   1 274.061  26.835   1
   1 -13   1 278.485  27.768   5
  -2  13  -1 152.918  23.712   1
  -2  13  -1 144.751  15.832   2
   2 -13   1 163.429  22.582   1
   2 -13   1 131.496  21.040   5
  -3  13  -1 313.503  25.594   2
  -3  13  -1 294.929  30.704   1
   3 -13   1 302.840  30.251   5
   3 -13   1 301.275  30.905   1
  -4  13  -1 148.527  16.799   2
  -4  13  -1 111.129  20.870   1
   4 -13   1 112.939  18.302   5
   4 -13   1 112.433  22.292   1
  -5  13  -1 274.562  31.193   1
  -5  13  -1 319.816  27.867   2
   5 -13   1 341.329  32.898   5
   5 -13   1 347.733  34.015   1
   6 -13   1  3.4717 20.3062   1
   6 -13   1 27.2017 17.3454   5
  -7  13  -1 456.044  39.754   1
   7 -13   1 358.956  36.425   1
   7 -13   1 341.117  36.181   5
  -8  13  -1 141.707  26.180   1
   8 -13   1 150.034  22.799   1
   8 -13   1 171.017  26.392   5
  -9  13  -1 280.666  32.752   1
   9 -13   1 210.022  27.569   1
   9 -13   1 214.396  27.644   5
 -10  13  -1 229.222  30.713   1
  10 -13   1 167.154  28.601   5
  10 -13   1 222.999  29.280   1
 -11  13  -1 89.4294 20.9129   1
  11 -13   1 125.683  25.538   1
  11 -13   1 127.267  26.292   5
 -12  13  -1 148.507  28.967   1
  12 -13   1 204.871  30.138   5
  12 -13   1 142.609  24.688   1
 -13  13  -1 43.0429 21.3854   1
  13 -13   1 57.8396 18.8678   5
  13 -13   1 23.0792 21.0585   1
 -14  13  -1 148.856  29.399   1
  14 -13   1 161.536  30.376   1
 -15  13  -1 -38.293  23.761   1
  15 -13   1 -34.253  22.593   5
  15 -13   1 -21.540  22.215   1
  17  12  -1 53.9578 23.8771   1
  16  12  -1 229.643  32.609   1
  15  12  -1 10.5056 15.1131   1
  15  12  -1  5.5965 21.6769   3
 -15 -12   1 -6.9432 16.5775   1
  14  12  -1 194.781  28.777   1
  14  12  -1 223.637  34.476   3
 -14 -12   1 139.167  25.242   1
  13  12  -1 -9.7052 17.5746   1
  13  12  -1 37.1318 22.7147   3
 -13 -12   1 -20.965  16.542   1
  12  12  -1 202.548  29.198   3
  12  12  -1 225.683  28.511   1
 -12 -12   1 183.956  26.320   1
  11  12  -1 176.372  29.815   3
  11  12  -1 185.963  23.688   1
 -11 -12   1 142.588  22.887   1
  10  12  -1 339.192  32.654   1
 -10 -12   1 312.979  31.482   1
   9  12  -1 128.235  18.149   1
  -9 -12   1 97.7114 19.0602   1
   8  12  -1 129.624  19.669   1
  -8 -12   1 88.9513 17.9160   1
   7  12  -1 567.164  43.084   1
  -7 -12   1 602.317  43.357   1
   6  12  -1 10.3812 12.2863   1
  -6 -12   1  2.3920 10.3942   1
   5  12  -1 296.111  27.339   1
  -5 -12   1 292.687  27.144   1
   4  12  -1 261.529  24.809   1
  -4 -12   1 261.424  25.445   1
  -4 -12   1 266.489  22.499   5
   3  12  -1 175.019  20.485   1
  -3 -12   1 216.684  20.141   5
  -3 -12   1 184.261  21.599   1
   2  12  -1 312.366  27.320   1
  -2 -12   1 273.677  23.328   2
  -2 -12   1 343.463  26.175   5
  -2 -12   1 328.484  28.703   1
   1  12  -1 481.895  37.521   1
   1  12  -1 425.027  31.544   2
  -1 -12   1 507.636  37.351   1
  -1 -12   1 487.285  35.195   5
   0  12  -1 250.849  20.395   2
   0  12  -1 271.524  26.845   1
   0 -12   1 250.638  24.542   5
   0 -12   1 266.008  25.859   1
  -1  12  -1 986.365  61.785   1
  -1  12  -1 869.074  56.735   2
   1 -12   1 879.073  58.333   5
   1 -12   1 995.447  61.119   1
  -2  12  -1 777.338  53.298   1
  -2  12  -1 774.292  48.933   2
   2 -12   1 776.451  52.756   1
   2 -12   1 689.589  49.895   5
  -3  12  -1 156.725  22.608   1
  -3  12  -1 174.191  17.664   2
   3 -12   1 178.468  22.287   1
   3 -12   1 158.655  22.015   5
  -4  12  -1 76.8313 12.7933   2
  -4  12  -1 78.8814 17.6930   1
   4 -12   1 62.0764 17.0754   5
   4 -12   1 91.1244 18.6688   1
  -5  12  -1 36.7344 10.5966   2
   5 -12   1 40.7325 15.9557   5
   5 -12   1 42.0314 16.7082   1
  -6  12  -1 388.218  35.779   1
   6 -12   1 348.046  34.083   5
   6 -12   1 368.677  33.855   1
  -7  12  -1 -16.087  13.734   1
   7 -12   1  5.5462 15.1178   1
  -8  12  -1 193.956  27.674   1
   8 -12   1 160.624  24.395   1
   8 -12   1 226.972  28.390   5
  -9  12  -1 286.693  33.449   1
   9 -12   1 317.937  32.693   5
   9 -12   1 287.035  31.595   1
 -10  12  -1 122.791  24.172   1
  10 -12   1 128.963  24.982   1
  10 -12   1 126.034  25.194   5
 -11  12  -1 480.707  45.800   1
  11 -12   1 526.165  47.141   1
  11 -12   1 512.632  46.489   5
  12 -12   1 53.7569 20.5092   5
  12 -12   1 27.6433 18.6976   1
  13 -12   1 31.5399 18.5509   5
  13 -12   1 50.9866 20.4720   1
 -14  12  -1 36.2809 22.2919   1
  14 -12   1 23.1432 20.6795   1
 -15  12  -1 104.604  26.286   1
  15 -12   1 137.959  28.891   5
  15 -12   1 160.936  30.148   1
  16 -12   1 39.7048 22.8310   1
  16 -12   1 27.0512 22.9971   5
  19  11  -1 99.5882 24.4345   3
  18  11  -1 -9.3143 20.9259   3
  18  11  -1 20.4645 21.8913   1
  17  11  -1 151.104  28.716   1
  16  11  -1 -36.567  20.642   1
 -16 -11   1  5.9376 15.6882   1
  15  11  -1 404.330  40.299   1
  15  11  -1 384.905  45.211   3
 -15 -11   1 387.230  39.199   1
  14  11  -1  6.6029 19.5285   3
 -14 -11   1 21.7959 17.4861   1
  13  11  -1 283.457  32.601   1
  13  11  -1 290.940  36.704   3
 -13 -11   1 227.127  29.534   1
  12  11  -1 346.832  34.809   1
  12  11  -1 360.470  40.754   3
 -12 -11   1 398.352  36.250   1
  11  11  -1 411.406  37.677   1
  11  11  -1 424.282  40.666   3
 -11 -11   1 376.788  35.183   1
  10  11  -1 140.091  22.802   1
 -10 -11   1 161.330  20.414   1
   9  11  -1 129.679  19.776   1
  -9 -11   1 143.375  19.378   1
   8  11  -1 263.411  24.710   1
  -8 -11   1 228.554  25.169   1
   7  11  -1 2.13163 4.14936   5
   7  11  -1 10.4788 13.7226   1
  -7 -11   1 -10.923   8.914   1
   6  11  -1 607.237  42.105   1
  -6 -11   1 566.813  41.374   1
   5  11  -1  3.7702 15.6600   1
  -5 -11   1 7.47078 9.08646   1
   4  11  -1 41.3358 11.4627   1
  -4 -11   1 32.9686  9.3041   1
  -4 -11   1 19.6520  7.9654   5
   3  11  -1 418.780  33.537   1
  -3 -11   1 390.916  29.847   2
  -3 -11   1 467.804  34.015   1
  -3 -11   1 483.528  31.582   5
   2  11  -1 1189.70   73.43   1
  -2 -11   1 1370.49   72.52   5
  -2 -11   1 1312.03   74.52   1
  -2 -11   1 1081.29   72.59   2
   1  11  -1 554.620  36.207   2
   1  11  -1 576.161  40.422   1
  -1 -11   1 548.393  39.642   1
  -1 -11   1 535.432  37.622   5
   0  11  -1 384.356  27.177   2
   0  11  -1 383.667  31.572   1
   0 -11   1 372.477  30.193   5
   0 -11   1 387.742  31.454   1
  -1  11  -1 825.915  52.759   2
  -1  11  -1 877.554  56.591   1
   1 -11   1 873.007  55.759   1
   1 -11   1 848.097  54.804   5
  -2  11  -1 162.330  16.624   2
  -2  11  -1 192.649  21.222   1
   2 -11   1 190.475  22.448   1
   2 -11   1 189.017  28.356   5
  -3  11  -1 601.923  44.283   1
  -3  11  -1 647.338  42.680   2
   3 -11   1 665.748  45.918   1
   3 -11   1 606.727  43.905   5
  -4  11  -1 -15.189  14.670   1
   4 -11   1  4.6354 11.7014   5
  -5  11  -1 166.029  21.758   1
   5 -11   1 137.965  19.810   1
   5 -11   1 124.247  19.735   5
  -6  11  -1 396.050  35.874   1
   6 -11   1 454.056  35.437   1
   6 -11   1 399.081  35.692   5
  -7  11  -1 489.252  40.082   1
   7 -11   1 511.469  42.469   5
   7 -11   1 534.337  42.287   1
  -8  11  -1 292.906  31.162   1
   8 -11   1 267.427  29.427   1
   8 -11   1 256.929  30.176   5
  -9  11  -1 85.7276 20.5396   1
   9 -11   1 83.1444 20.7135   1
   9 -11   1 107.568  20.818   5
 -10  11  -1 388.679  36.037   1
  10 -11   1 400.330  38.155   5
  10 -11   1 357.323  36.685   1
 -11  11  -1 -5.3286 17.7548   1
  11 -11   1 -8.5847 17.5193   5
 -12  11  -1 112.258  20.977   1
  12 -11   1 131.127  24.956   5
 -13  11  -1 -9.5963 18.8627   1
  13 -11   1 -19.321  19.019   5
  13 -11   1 11.5317 16.4472   1
 -14  11  -1 129.277  27.800   1
  14 -11   1 128.965  23.528   1
  14 -11   1 137.821  24.669   5
 -15  11  -1 145.219  28.602   1
  15 -11   1 148.337  25.811   5
  15 -11   1 173.326  26.827   1
 -16  11  -1 217.268  34.031   1
  16 -11   1 167.919  29.160   5
  16 -11   1 126.440  25.225   1
 -17  11  -1 25.6686 23.1006   1
  17 -11   1 43.2241 18.9050   5
  17 -11   1 23.5516 21.5395   1
  19  10  -1 12.0302 19.9184   1
  19  10  -1 18.5207 19.5803   3
  18  10  -1 85.3244 23.1728   3
  18  10  -1 21.1772 21.5707   1
  17  10  -1 -11.997  20.140   1
  16  10  -1 343.102  41.010   3
 -16 -10   1 339.500  38.013   1
  15  10  -1 -10.511  19.277   3
  15  10  -1 20.1822 18.7189   1
 -15 -10   1 -33.712  16.321   1
  14  10  -1 362.669  36.362   1
  14  10  -1 331.065  39.513   3
 -14 -10   1 350.841  33.912   1
  13  10  -1 144.481  26.698   3
  13  10  -1 112.087  21.647   1
 -13 -10   1 136.998  22.412   1
  12  10  -1 281.364  30.569   1
  12  10  -1 267.174  33.455   3
 -12 -10   1 200.329  26.301   1
  11  10  -1 579.947  44.502   1
  11  10  -1 557.022  50.340   3
 -11 -10   1 615.338  45.486   1
  10  10  -1 573.490  47.064   3
  10  10  -1 573.307  43.611   1
 -10 -10   1 576.881  43.637   1
   9  10  -1 118.510  16.628   1
  -9 -10   1 127.755  18.359   1
   8  10  -1 120.065  10.634   5
   8  10  -1 153.987  19.287   1
  -8 -10   1 138.452  17.956   1
   7  10  -1 827.605  53.439   1
   7  10  -1 771.452  47.247   5
  -7 -10   1 931.208  55.250   1
   6  10  -1 77.6152 12.4933   1
   6  10  -1 60.0314  8.6293   5
  -6 -10   1 81.9355 14.8084   1
   5  10  -1 316.443  27.042   1
  -5 -10   1 335.080  27.013   1
   4  10  -1 421.650  31.796   1
  -4 -10   1 427.405  31.729   1
  -4 -10   1 436.520  28.787   5
   3  10  -1 185.067  20.267   1
  -3 -10   1 215.460  18.456   5
  -3 -10   1 181.374  18.259   1
  -3 -10   1 195.571  16.661   2
   2  10  -1 299.991  25.005   1
   2  10  -1 291.350  21.663   2
  -2 -10   1 307.116  23.412   5
  -2 -10   1 241.616  20.736   2
  -2 -10   1 290.774  24.796   1
   1  10  -1 1291.48   74.12   1
   1  10  -1 1202.53   72.91   2
  -1 -10   1 1223.33   71.41   5
  -1 -10   1 1229.94   73.55   2
  -1 -10   1 1287.50   73.53   1
   0  10  -1 284.109  24.679   1
   0  10  -1 299.880  21.986   2
   0 -10   1 290.147  24.151   5
   0 -10   1 303.366  25.651   1
  -1  10  -1 72.1419  9.8639   2
   1 -10   1 101.006  15.588   1
   1 -10   1 74.2236 14.2384   5
  -2  10  -1 885.129  57.794   1
  -2  10  -1 916.909  56.146   2
   2 -10   1 912.441  57.698   1
   2 -10   1 903.683  56.793   5
  -3  10  -1 49.5167 14.3124   1
  -3  10  -1 59.8493 10.4485   2
   3 -10   1 66.3359 14.7481   1
   3 -10   1 51.2076 15.5901   5
  -4  10  -1 364.267  31.519   1
   4 -10   1 380.738  32.273   5
   4 -10   1 352.374  29.820   1
  -5  10  -1 102.513  18.491   1
   5 -10   1 65.2609 16.4281   5
   5 -10   1 101.883  17.359   1
  -6  10  -1 359.604  32.083   1
   6 -10   1 356.514  31.294   5
   6 -10   1 360.448  30.419   1
  -7  10  -1 1305.76   80.10   1
   7 -10   1 1288.50   80.42   1
   7 -10   1 1301.66   81.07   5
  -8  10  -1 234.281  27.053   1
   8 -10   1 216.023  26.949   5
  -9  10  -1 267.595  28.897   1
   9 -10   1 197.187  28.346   5
   9 -10   1 249.094  28.098   1
 -10  10  -1 -1.4349 10.9841   1
  10 -10   1  8.4127 17.3062   5
  10 -10   1 -29.990  17.090   1
 -11  10  -1 246.015  30.949   1
  11 -10   1 252.263  29.533   5
  11 -10   1 242.883  27.969   1
 -12  10  -1  3.3012 12.4470   1
  12 -10   1 -17.044  17.511   1
  12 -10   1  6.7361 17.3823   5
 -13  10  -1 81.0205 20.7261   1
  13 -10   1 63.2506 21.1862   1
  13 -10   1 34.2264 21.0420   5
 -14  10  -1 85.4828 24.0879   1
  14 -10   1 72.5203 21.9135   1
  14 -10   1 95.4966 23.9032   5
 -15  10  -1 23.3955 19.7459   1
  15 -10   1 52.7347 21.7162   1
  15 -10   1 48.9760 21.8776   5
 -16  10  -1 117.124  26.942   1
  16 -10   1 113.726  27.515   1
  16 -10   1 95.7659 26.0085   5
 -17  10  -1 252.870  34.867   1
  17 -10   1 200.497  33.065   5
  17 -10   1 259.144  36.734   1
  18   9  -1 15.6536 15.6884   3
  18   9  -1 -4.6140 17.7640   1
  17   9  -1 178.830  27.023   1
  17   9  -1 147.524  28.608   3
  16   9  -1 90.1433 24.7001   3
  15   9  -1 485.224  43.704   1
  15   9  -1 430.034  44.361   3
 -15  -9   1 539.774  44.447   1
  14   9  -1 34.7740 20.4882   3
  13   9  -1 492.178  44.492   3
  13   9  -1 432.265  39.905   1
 -13  -9   1 437.592  39.298   1
  12   9  -1 362.350  36.526   1
  12   9  -1 464.703  42.161   3
 -12  -9   1 436.469  36.900   1
  11   9  -1 215.384  25.329   1
  11   9  -1 227.777  29.413   3
 -11  -9   1 187.685  24.293   1
  10   9  -1 300.301  32.509   3
  10   9  -1 276.871  27.125   1
 -10  -9   1 292.212  28.015   1
   9   9  -1  1.3621 12.1774   1
   8   9  -1 202.445  13.877   5
  -8  -9   1 227.988  21.263   1
   7   9  -1 563.501  38.723   1
   7   9  -1 490.087  31.228   5
  -7  -9   1 580.632  38.498   1
   6   9  -1 1210.40   66.75   1
   6   9  -1 946.547  59.773   5
  -6  -9   1 1170.54   66.16   1
   5   9  -1 117.827  11.531   5
   5   9  -1 140.037  15.330   1
  -5  -9   1 100.924  14.570   1
   4   9  -1 142.039  16.447   1
   4   9  -1 141.287  13.540   5
  -4  -9   1 139.437  15.941   1
  -4  -9   1 145.619  13.628   5
   3   9  -1 180.389  18.423   1
  -3  -9   1 179.012  15.335   2
  -3  -9   1 161.987  15.242   5
  -3  -9   1 211.367  18.793   1
   2   9  -1 195.488  16.572   2
   2   9  -1 221.224  18.995   1
  -2  -9   1 190.630  18.783   1
  -2  -9   1 229.921  18.708   5
  -2  -9   1 186.019  16.193   2
   1   9  -1 484.027  32.371   2
   1   9  -1 488.995  34.327   1
  -1  -9   1 480.576  34.478   1
  -1  -9   1 526.507  33.311   2
  -1  -9   1 529.477  33.829   5
   0   9  -1 33.6691  9.3685   1
   0   9  -1 48.0113  7.4254   2
  -1   9  -1 67.6855  9.5518   2
  -1   9  -1 73.4517 14.2934   1
   1  -9   1 64.8163 13.4246   5
   1  -9   1 56.0000 13.8120   1
  -2   9  -1 194.085  20.552   1
  -2   9  -1 157.417  15.475   2
   2  -9   1 167.975  19.503   5
   2  -9   1 183.276  19.379   1
  -3   9  -1 1573.35   91.07   1
   3  -9   1 1629.77   91.11   1
   3  -9   1 1540.16   90.27   5
  -4   9  -1 209.170  21.814   1
   4  -9   1 193.234  20.764   5
   4  -9   1 213.659  20.362   1
  -5   9  -1 982.564  60.577   1
   5  -9   1 1006.62   60.37   1
   5  -9   1 873.654  59.757   5
  -6   9  -1 998.172  62.856   1
   6  -9   1 924.907  62.517   5
   6  -9   1 1026.52   62.75   1
  -7   9  -1 191.743  28.253   1
   7  -9   1 186.240  22.748   1
   7  -9   1 182.037  21.853   5
  -8   9  -1 356.282  32.971   1
   8  -9   1 372.495  33.920   5
   8  -9   1 335.002  30.555   1
  -9   9  -1 -5.3377 14.8742   1
   9  -9   1 -10.031  12.749   1
   9  -9   1 14.6230 16.3270   5
 -10   9  -1 442.619  38.342   1
  10  -9   1 515.069  41.228   1
  10  -9   1 449.168  41.175   5
 -11   9  -1 106.591  21.584   1
  11  -9   1 113.732  20.778   5
  11  -9   1 135.051  20.634   1
 -12   9  -1 124.220  22.807   1
  12  -9   1 139.944  23.187   5
  12  -9   1 144.221  24.912   1
  13  -9   1 20.2309 17.8183   5
  13  -9   1 11.7224 16.4960   1
 -14   9  -1 20.0547 14.6916   1
  14  -9   1  7.0088 18.3176   5
  14  -9   1 50.6197 20.2681   1
  15  -9   1 69.7710 23.1899   5
  15  -9   1 42.6074 22.2239   1
 -16   9  -1 24.3123 20.4919   1
  16  -9   1 28.3706 22.4231   1
  16  -9   1 -8.0174 20.1847   5
 -17   9  -1 106.412  28.333   1
  17  -9   1 100.431  24.863   1
  17  -9   1 136.970  28.332   5
 -18   9  -1 -44.396  24.003   1
  19   8  -1 16.1096 15.8816   1
  18   8  -1 115.117  23.600   3
  17   8  -1 -3.2498 18.6758   1
  17   8  -1  0.7763 17.0727   3
 -17  -8   1 12.3624 13.3820   1
  16   8  -1 390.847  39.890   1
  16   8  -1 387.420  40.178   3
 -16  -8   1 384.193  38.758   1
  15   8  -1 170.398  26.605   1
  15   8  -1 170.878  27.367   3
 -15  -8   1 191.498  26.859   1
  14   8  -1 496.600  43.723   3
  14   8  -1 422.795  40.244   1
 -14  -8   1 443.917  40.162   1
  13   8  -1 241.507  29.879   3
  13   8  -1 230.936  27.501   1
 -13  -8   1 206.280  24.253   1
  12   8  -1 128.626  21.831   3
  12   8  -1 154.553  22.832   1
 -12  -8   1 134.267  22.035   1
  11   8  -1 138.369  21.093   1
  11   8  -1 145.771  24.188   3
 -11  -8   1 180.394  22.098   1
  10   8  -1 -12.366  11.674   3
  10   8  -1 7.08302 9.32765   1
 -10  -8   1 -0.9435 12.2836   1
   9   8  -1 205.374  21.166   1
  -9  -8   1 227.298  22.616   1
   8   8  -1 262.118  24.309   1
  -8  -8   1 263.670  23.720   1
   7   8  -1 816.500  51.343   1
  -7  -8   1 817.763  51.185   1
   6   8  -1 617.024  39.471   1
   6   8  -1 533.544  33.661   5
  -6  -8   1 639.281  39.591   1
   5   8  -1 380.880  24.774   5
   5   8  -1 400.171  28.087   1
  -5  -8   1 406.091  28.831   1
   4   8  -1 464.214  30.349   1
   4   8  -1 407.494  26.712   5
  -4  -8   1 423.756  29.493   1
  -4  -8   1 400.545  26.067   5
  -4  -8   1 410.929  29.005   2
   3   8  -1 40.0107  7.4018   5
   3   8  -1 59.2440 12.3115   1
   3   8  -1 40.9571  7.8532   1
  -3  -8   1 41.5664  7.8211   5
  -3  -8   1 27.8688  6.0508   2
   2   8  -1 657.591  40.415   2
   2   8  -1 684.430  41.265   1
   2   8  -1 622.404  39.661   1
   2   8  -1 558.295  38.482   5
  -2  -8   1 687.765  40.937   1
  -2  -8   1 758.552  40.307   5
  -2  -8   1 573.197  39.473   2
   1   8  -1  6.3699 11.3495   1
   1   8  -1 15.5500  5.2905   2
  -1  -8   1 6.63576 7.96733   5
  -1  -8   1 11.6356  8.2213   1
  -1  -8   1 2.61767 4.61515   2
   0   8  -1 417.231  30.013   2
   0   8  -1 468.753  32.608   1
   0  -8   1 483.524  32.404   1
   0  -8   1 522.316  32.553   5
  -1   8  -1 1053.36   64.76   1
  -1   8  -1 1099.92   64.99   2
   1  -8   1 1181.79   65.45   1
   1  -8   1 1057.08   63.45   5
  -2   8  -1 1595.02   92.05   2
  -2   8  -1 1547.80   89.43   1
   2  -8   1 1539.03   88.81   5
   2  -8   1 1696.23   90.26   1
  -3   8  -1 1071.99   66.80   1
   3  -8   1 1204.18   67.67   1
  -4   8  -1 656.865  43.031   1
   4  -8   1 650.148  42.374   1
   4  -8   1 615.240  43.091   5
  -5   8  -1 332.463  26.862   1
   5  -8   1 348.468  27.509   1
   5  -8   1 282.938  27.305   5
  -6   8  -1 336.630  27.464   1
   6  -8   1 335.566  28.114   1
   6  -8   1 321.249  29.111   5
  -7   8  -1 554.499  40.516   1
   7  -8   1 547.743  39.102   1
   7  -8   1 536.889  41.121   5
  -8   8  -1 163.519  21.924   1
   8  -8   1 151.520  20.750   5
   8  -8   1 203.576  23.001   1
  -9   8  -1 320.992  32.035   1
   9  -8   1 357.247  30.737   1
   9  -8   1 368.055  33.380   5
 -10   8  -1 243.529  27.322   1
  10  -8   1 190.158  25.943   5
  10  -8   1 171.453  25.509   1
  11  -8   1 153.398  22.882   1
  11  -8   1 117.505  20.439   5
 -12   8  -1 54.9468 18.9232   1
  12  -8   1 60.2966 20.0009   1
  12  -8   1 89.4475 20.4002   5
 -13   8  -1 154.262  22.910   1
  13  -8   1 161.459  26.186   1
  13  -8   1 116.891  22.997   5
 -14   8  -1 132.970  23.473   1
  14  -8   1 146.871  25.988   1
  14  -8   1 171.064  27.377   5
 -15   8  -1 23.6913 18.9064   1
  15  -8   1 58.5954 22.0219   1
  15  -8   1 56.4784 21.7175   5
 -16   8  -1 83.7074 25.4837   1
  16  -8   1 118.586  23.876   5
  16  -8   1 82.0084 20.5218   1
 -17   8  -1 -13.707  21.299   1
  17  -8   1  4.5629 20.6026   1
  17  -8   1 -25.090  19.419   5
  18   7  -1 -22.888  18.004   3
 -18  -7   1 16.2797 17.8895   1
  17   7  -1 277.227  33.590   3
  17   7  -1 288.528  32.883   1
  16   7  -1 110.314  23.354   3
 -16  -7   1 131.405  24.876   1
  15   7  -1 304.085  32.900   1
  15   7  -1 279.528  31.657   3
 -15  -7   1 280.845  30.639   1
  14   7  -1 167.722  24.075   3
  14   7  -1 155.402  23.547   1
 -14  -7   1 151.661  21.506   1
  13   7  -1 -29.925  17.886   3
  13   7  -1 -12.210  15.365   1
 -13  -7   1 11.8249 11.4125   1
  12   7  -1 624.743  47.863   3
  12   7  -1 588.558  45.346   1
 -12  -7   1 628.588  45.816   1
  11   7  -1 54.0598 17.2847   3
  11   7  -1 43.2112 15.0544   1
 -11  -7   1 50.7566 14.6514   1
  10   7  -1 187.497  23.695   3
  10   7  -1 175.640  21.676   1
 -10  -7   1 167.209  20.435   1
   9   7  -1 228.529  22.881   1
   9   7  -1 213.085  24.613   3
  -9  -7   1 231.842  22.679   1
   8   7  -1 655.472  44.483   1
  -8  -7   1 723.875  45.358   1
   7   7  -1 586.062  40.155   1
  -7  -7   1 637.489  40.563   1
   6   7  -1 168.629  12.336   5
   6   7  -1 201.050  17.802   1
  -6  -7   1 189.262  17.818   1
   5   7  -1 179.118  16.862   1
   5   7  -1 193.764  16.521   1
   5   7  -1 155.192  12.512   5
  -5  -7   1 186.851  17.059   1
   4   7  -1 140.255  14.258   1
   4   7  -1 123.486  12.106   1
   4   7  -1 117.647  10.792   5
  -4  -7   1 111.186  13.073   1
  -4  -7   1 148.950  13.730   2
   3   7  -1 1005.73   57.30   1
   3   7  -1 1078.55   58.51   1
   3   7  -1 949.471  55.654   5
  -3  -7   1 1027.98   55.58   5
  -3  -7   1 1014.98   57.85   1
  -3  -7   1 991.333  59.757   2
   2   7  -1 71.8027  9.6094   1
   2   7  -1 75.5777  9.0623   2
   2   7  -1 94.7550 11.1427   1
   2   7  -1 65.2940  9.0862   5
  -2  -7   1 65.4150  8.2328   2
  -2  -7   1 72.3326 12.8192   1
  -2  -7   1 84.2691  9.7012   5
   1   7  -1 783.530  49.418   2
   1   7  -1 884.054  50.127   1
   1   7  -1 799.692  48.620   1
   1   7  -1 813.062  48.285   5
  -1  -7   1 787.073  48.644   1
  -1  -7   1 874.480  50.062   2
  -1  -7   1 912.347  48.898   5
   0   7  -1 137.886  12.235   2
   0   7  -1 124.461  12.639   1
   0   7  -1 170.266  15.905   1
   0  -7   1 126.837  14.078   1
   0  -7   1 159.483  15.233   5
  -1   7  -1 2524.75  145.28   1
  -1   7  -1 2857.76  143.52   1
  -1   7  -1 2726.29  149.75   2
   1  -7   1 2748.98  141.80   5
   1  -7   1 2573.38  142.48   1
  -2   7  -1 462.496  31.072   1
  -2   7  -1 410.136  34.746   2
   2  -7   1 425.248  30.550   5
   2  -7   1 451.271  61.401   1
  -3   7  -1 1188.11   69.49   1
   3  -7   1 1249.00   69.98   1
   3  -7   1 1209.95   69.97   5
  -4   7  -1 573.553  37.213   1
   4  -7   1 540.405  36.541   1
   4  -7   1 518.516  36.987   5
  -5   7  -1 287.488  24.331   1
   5  -7   1 271.341  23.579   5
   5  -7   1 286.091  24.420   1
  -6   7  -1 414.086  32.247   1
   6  -7   1 433.293  32.087   1
   6  -7   1 409.990  32.439   5
  -7   7  -1 52.0290 11.5624   1
  -7   7  -1 38.8441 10.6467   1
  -8   7  -1 513.735  36.786   1
   8  -7   1 420.838  35.163   5
   8  -7   1 461.668  35.723   1
  -9   7  -1 101.428  16.070   1
   9  -7   1 100.812  18.175   1
   9  -7   1 101.061  19.040   5
 -10   7  -1 233.445  27.422   1
  10  -7   1 239.021  27.263   5
  10  -7   1 236.564  24.906   1
 -11   7  -1 57.5134 17.7444   1
  11  -7   1  3.7233 11.4647   5
  11  -7   1  6.5799 15.0609   1
 -12   7  -1 106.372  18.336   1
  12  -7   1 95.4030 20.8810   5
  12  -7   1 119.491  22.044   1
 -13   7  -1 105.323  19.487   1
  13  -7   1 129.650  23.277   1
  13  -7   1 106.492  22.953   5
 -14   7  -1 53.4932 20.2802   1
  14  -7   1 42.9146 17.4134   5
  14  -7   1 23.5020 18.6087   1
 -15   7  -1 145.461  27.374   1
  15  -7   1 171.429  26.411   1
  15  -7   1 170.898  27.013   5
 -16   7  -1 -18.889  19.754   1
  16  -7   1  7.8353 17.5882   5
  16  -7   1 44.6660 20.5443   1
 -17   7  -1 109.271  25.000   1
  17  -7   1 120.337  24.396   5
  17  -7   1 94.4106 25.4778   1
 -18   7  -1 48.2175 24.3026   1
  18  -7   1  6.0620 16.1199   1
  18   6  -1 284.446  35.002   1
  17   6  -1 33.5246 16.3364   3
  17   6  -1 55.6068 21.9648   1
  16   6  -1 405.727  39.327   1
  16   6  -1 394.815  37.559   3
 -16  -6   1 405.396  39.771   1
  15   6  -1 111.281  20.924   3
  15   6  -1 85.4101 20.6555   1
 -15  -6   1 102.103  20.818   1
 -14  -6   1 52.7532 16.7762   1
  13   6  -1 309.703  31.579   3
  13   6  -1 297.358  30.604   1
 -13  -6   1 321.978  30.135   1
  12   6  -1 -17.504  14.884   3
 -12  -6   1 -2.8958 11.1724   1
  11   6  -1 662.400  47.622   1
  11   6  -1 742.114  51.089   3
 -11  -6   1 694.724  48.181   1
  10   6  -1 721.593  48.274   1
  10   6  -1 727.387  50.430   3
 -10  -6   1 683.965  47.521   1
   9   6  -1 652.170  45.483   1
   9   6  -1 763.017  50.119   3
  -9  -6   1 684.444  46.199   1
   8   6  -1 614.478  39.639   1
  -8  -6   1 552.247  39.011   1
   7   6  -1 1034.11   62.06   1
  -7  -6   1 1082.05   62.07   1
   6   6  -1 331.014  24.532   1
   6   6  -1 332.382  24.014   1
  -6  -6   1 338.219  24.821   1
   5   6  -1 210.545  17.248   1
   5   6  -1 190.465  16.135   1
   5   6  -1 159.241  12.199   5
  -5  -6   1 220.953  17.587   1
   4   6  -1 618.564  38.154   1
   4   6  -1 617.946  37.628   1
  -4  -6   1 620.496  38.059   1
  -4  -6   1 679.186  40.914   2
   3   6  -1 165.865  14.026   1
   3   6  -1 144.399  11.867   5
   3   6  -1 147.228  13.233   1
  -3  -6   1 165.212  13.736   2
  -3  -6   1 155.265  13.760   1
  -3  -6   1 146.688  11.569   5
   2   6  -1 359.673  23.618   5
   2   6  -1 378.688  25.045   1
   2   6  -1 371.957  24.206   1
  -2  -6   1 392.802  25.033   1
  -2  -6   1 392.826  23.975   5
  -2  -6   1 357.598  24.428   2
   1   6  -1 56.5233  8.0403   5
   1   6  -1 62.5622  7.5284   2
   1   6  -1 60.6125  9.5369   1
   1   6  -1 65.8456  8.7345   1
  -1  -6   1 68.0102  7.5922   2
  -1  -6   1 70.0160  9.1237   1
  -1  -6   1 77.3199  9.2140   5
   0   6  -1 927.075  53.011   1
   0   6  -1 937.654  54.740   2
   0   6  -1 851.622  52.443   5
   0   6  -1 920.972  53.763   1
   0  -6   1 901.726  54.785   2
   0  -6   1 1000.97   54.01   1
   0  -6   1 1016.98   53.65   5
  -1   6  -1 149.775  17.014   1
  -1   6  -1 151.059  12.736   2
  -1   6  -1 131.891  13.284   5
  -1   6  -1 123.930  12.225   1
   1  -6   1 164.111  15.031   5
   1  -6   1 153.632  70.069   1
  -2   6  -1 2794.96  150.81   1
  -2   6  -1 2721.05  154.24   1
   2  -6   1 2836.43  149.94   5
   2  -6   1 3127.38  151.55   1
  -3   6  -1 1922.66  107.31   1
   3  -6   1 2142.76  108.17   1
   3  -6   1 1917.97  106.98   5
  -4   6  -1 -1.3432 15.1511   1
   4  -6   1 8.80443 9.30393   1
   4  -6   1 19.0166 15.4636   5
  -5   6  -1 915.724  54.377   1
   5  -6   1 863.432  54.373   5
   5  -6   1 904.940  53.923   1
  -6   6  -1 -11.509  12.077   1
   6  -6   1 -11.099  14.494   5
   6  -6   1 3.01952 7.04496   1
  -7   6  -1 418.982  32.101   1
   7  -6   1 385.737  31.065   1
   7  -6   1 424.174  31.368   5
   8  -6   1 126.245  18.067   1
   8  -6   1 101.234  17.273   5
  -9   6  -1 419.385  33.831   1
   9  -6   1 388.534  32.770   5
   9  -6   1 364.419  30.762   1
 -10   6  -1 169.694  22.721   1
  10  -6   1 190.816  22.643   1
  10  -6   1 156.673  21.119   5
 -11   6  -1 184.810  22.296   1
  11  -6   1 196.879  24.182   1
  11  -6   1 176.139  22.123   5
 -12   6  -1 16.0214 11.7076   1
  12  -6   1  4.1812 14.1227   1
 -13   6  -1 45.7024 14.7811   1
  13  -6   1 53.2546 15.5156   5
 -14   6  -1 172.881  27.521   1
  14  -6   1 192.575  27.118   5
  14  -6   1 173.149  26.976   1
 -15   6  -1 90.8008 23.7022   1
  15  -6   1 63.7500 17.2499   1
  15  -6   1 76.1267 21.4432   5
 -16   6  -1 150.386  25.272   1
  16  -6   1 169.762  26.868   5
  16  -6   1 142.430  27.983   1
 -17   6  -1 75.5870 24.6101   1
  17  -6   1 73.2487 21.9866   1
 -18   6  -1 253.738  33.916   1
  18  -6   1 252.221  36.636   1
 -19   6  -1 -9.0732 23.5355   1
  19  -6   1 24.2183 17.9455   1
  18   5  -1 80.2718 23.4680   1
 -18  -5   1 57.5665 20.1424   1
  17   5  -1 286.535  33.572   1
  17   5  -1 245.630  29.109   3
 -17  -5   1 239.097  30.594   1
  16   5  -1 138.121  21.883   3
  16   5  -1 106.310  23.648   1
 -16  -5   1 127.855  23.031   1
  15   5  -1 82.0838 17.2701   1
 -15  -5   1 79.9492 19.6129   1
  14   5  -1 416.049  36.566   3
  14   5  -1 492.372  39.923   1
 -14  -5   1 407.046  37.487   1
  13   5  -1 196.091  23.646   3
 -13  -5   1 155.210  20.358   1
  12   5  -1 872.991  58.405   1
  12   5  -1 888.279  59.852   3
 -12  -5   1 872.887  58.157   1
  11   5  -1 386.737  32.301   3
  11   5  -1 431.877  33.253   1
 -11  -5   1 308.710  35.868   1
  10   5  -1 244.757  24.143   3
  10   5  -1 222.057  23.006   1
 -10  -5   1 234.366  22.913   1
   9   5  -1 347.504  29.139   3
   9   5  -1 345.310  28.166   1
  -9  -5   1 332.085  27.881   1
   8   5  -1 1381.59   80.32   3
   8   5  -1 1290.50   76.76   1
  -8  -5   1 1365.89   77.31   1
   7   5  -1 199.434  19.711   1
  -7  -5   1 187.240  17.818   1
   6   5  -1 104.932  11.529   1
   6   5  -1 111.298  12.844   1
  -6  -5   1 95.5510 12.6214   1
   5   5  -1 970.493  58.972   1
   5   5  -1 1074.81   59.24   1
  -5  -5   1 1138.54   60.16   1
   4   5  -1 -2.1137  6.9355   5
   4   5  -1 2.63231 5.44358   1
   4   5  -1 1.34986 4.78267   1
  -4  -5   1 7.03653 6.56185   1
   3   5  -1 1055.88   57.82   1
   3   5  -1 1090.55   58.25   1
   3   5  -1 972.504  55.601   5
  -3  -5   1 1008.96   57.65   1
  -3  -5   1 1041.90   57.95   1
  -3  -5   1 1119.99   55.58   5
  -3  -5   1 1093.36   62.05   2
   2   5  -1 578.794  34.304   5
   2   5  -1 596.089  35.203   1
   2   5  -1 634.674  35.992   1
  -2  -5   1 582.769  36.759   2
  -2  -5   1 637.047  34.469   5
  -2  -5   1 617.619  35.515   1
  -2  -5   1 640.537  35.820   1
   1   5  -1 58.8611  7.0675   2
   1   5  -1 56.0797  7.7370   1
   1   5  -1 54.0684  7.6443   1
   1   5  -1 58.9774  7.3674   5
  -1  -5   1 49.6659  7.2415   1
  -1  -5   1 58.0634  6.7168   2
  -1  -5   1 60.9616  8.0483   1
  -1  -5   1 73.0224  7.7237   5
   0   5  -1 1028.25   60.86   1
   0   5  -1 1064.58   60.69   5
   0   5  -1 1098.33   61.79   1
   0   5  -1 1098.56   63.93   2
   0  -5   1 1186.70   61.92   1
   0  -5   1 1194.27   61.80   1
   0  -5   1 1001.35   63.84   2
   0  -5   1 1289.39   61.79   5
  -1   5  -1 1165.49   67.48   2
  -1   5  -1 1166.43   64.39   1
  -1   5  -1 1256.11   65.43   1
  -1   5  -1 1110.95   63.99   5
   1  -5   1 1267.91   64.92   5
   1  -5   1 1123.00   64.51   1
   1  -5   1 1151.16   64.29   1
  -2   5  -1 801.356  46.891   1
  -2   5  -1 726.882  46.339   5
  -2   5  -1 838.343  46.765   1
   2  -5   1 874.553  47.279   1
   2  -5   1 834.336  46.965   1
   2  -5   1 791.475  46.846   5
  -3   5  -1 135.395  13.919   1
  -3   5  -1 152.357  14.173   1
   3  -5   1 141.587  13.776   5
   3  -5   1 143.930  14.393   1
  -4   5  -1 540.591  34.002   1
   4  -5   1 527.699  34.486   5
   4  -5   1 504.973  33.140   1
  -5   5  -1 55.9266 10.1924   1
   5  -5   1 53.6537 14.1718   5
   5  -5   1 60.7484 12.8750   1
  -6   5  -1 1668.29   89.87   1
   6  -5   1 1502.94   88.37   1
   6  -5   1 1604.39   88.91   5
  -7   5  -1 -6.4720 15.9338   1
   7  -5   1  4.7187 15.4627   1
   7  -5   1 -16.988  11.127   5
  -8   5  -1 368.333  30.044   1
   8  -5   1 359.005  28.500   1
   8  -5   1 369.770  29.693   5
  -9   5  -1 179.194  20.495   1
   9  -5   1 212.500  21.172   5
   9  -5   1 216.951  22.266   1
 -10   5  -1 252.868  25.875   1
  10  -5   1 274.083  24.798   5
  10  -5   1 206.574  24.146   1
 -11   5  -1 22.8641 14.0722   1
  11  -5   1 47.7544 13.6826   1
  11  -5   1 46.6126 13.7877   5
 -12   5  -1 103.940  20.177   1
  12  -5   1 59.7500 16.6842   1
  12  -5   1 100.913  17.061   5
 -13   5  -1 306.069  30.302   1
  13  -5   1 287.592  30.863   1
  13  -5   1 280.530  30.753   5
 -14   5  -1 -28.135  18.473   1
  14  -5   1  2.0475 15.9959   1
  15  -5   1 166.765  25.169   5
  15  -5   1 172.845  25.480   1
 -16   5  -1 -39.906  19.111   1
  16  -5   1 -27.131  17.382   5
  16  -5   1 30.0334 18.9559   1
 -17   5  -1 213.103  32.461   1
  17  -5   1 211.559  31.386   1
 -18   5  -1 76.6008 26.1911   1
 -19   5  -1 148.542  27.932   1
  19  -5   1 192.957  32.524   1
  20   4  -1 236.595  31.765   1
 -19  -4   1 13.1449 17.3518   1
  18   4  -1 110.440  25.069   1
 -18  -4   1 63.1971 21.1513   1
  17   4  -1 175.367  23.669   3
  17   4  -1 193.144  27.954   1
 -17  -4   1 219.959  29.544   1
  16   4  -1 224.563  25.711   3
  16   4  -1 227.737  29.541   1
 -16  -4   1 182.348  26.278   1
  15   4  -1 157.668  24.363   1
  15   4  -1 177.586  22.236   3
 -15  -4   1 208.897  26.288   1
  14   4  -1 88.1192 17.0228   3
 -14  -4   1 134.540  21.049   1
  13   4  -1 703.414  51.901   1
  13   4  -1 721.961  50.400   3
 -13  -4   1 738.218  51.829   1
  12   4  -1 426.019  33.355   3
  12   4  -1 344.505  31.202   1
 -12  -4   1 391.189  33.722   1
  11   4  -1 1377.71   78.38   3
  11   4  -1 1310.74   76.81   1
 -11  -4   1 1320.33   76.77   1
 -11  -4   1 1101.87   72.42   4
  10   4  -1 143.305  17.417   3
  10   4  -1 122.824  16.615   1
 -10  -4   1 157.404  18.409   1
 -10  -4   1 118.640  11.747   4
   9   4  -1 274.064  24.043   3
   9   4  -1 291.277  24.171   1
  -9  -4   1 226.899  18.802   4
  -9  -4   1 283.582  23.554   1
   8   4  -1 346.609  26.806   3
   8   4  -1 337.714  26.494   1
  -8  -4   1 297.226  22.717   4
  -8  -4   1 380.935  27.005   1
   7   4  -1 549.540  35.267   1
   7   4  -1 541.684  36.400   3
  -7  -4   1 507.841  34.504   1
   6   4  -1 57.3675  8.8154   1
   6   4  -1 65.0104 10.8623   1
   5   4  -1 489.619  29.481   1
   5   4  -1 496.185  30.181   1
  -5  -4   1 438.452  29.313   1
   4   4  -1 620.717  33.787   5
   4   4  -1 672.300  37.485   1
   4   4  -1 647.444  37.544   1
  -4  -4   1 658.177  37.449   1
  -4  -4   1 647.490  37.588   1
   3   4  -1 19.1473  3.9851   5
   3   4  -1 18.2939  5.7899   1
  -3  -4   1 16.4862  5.0720   1
  -3  -4   1 18.1060  3.2144   5
   2   4  -1 2728.96  141.66   1
   2   4  -1 2791.04  141.99   1
   2   4  -1 2662.00  141.90   5
  -2  -4   1 2854.20  152.51   2
  -2  -4   1 2628.04  143.11   1
  -2  -4   1 2931.26  139.69   5
  -2  -4   1 2698.95  149.83   1
   1   4  -1 24.3937  5.1161   1
   1   4  -1 16.6437  4.3867   2
   1   4  -1 24.8606  4.7439   5
  -1  -4   1 23.6573  4.9415   1
  -1  -4   1 21.7079  4.6595   2
  -1  -4   1 22.2453  5.3679   1
   0   4  -1 171.895  13.599   1
   0   4  -1 185.714  13.953   2
   0   4  -1 189.293  13.803   5
   0   4  -1 200.081  14.167   1
   0  -4   1 187.300  13.580   1
   0  -4   1 211.589  14.921   5
   0  -4   1 207.323  14.561   1
  -1   4  -1 2137.97  108.48   5
  -1   4  -1 1964.51  108.69   1
  -1   4  -1 2251.68  109.47   1
  -1   4  -1 1948.79  115.46   2
   1  -4   1 2052.08  108.88   1
   1  -4   1 1936.54  108.68   1
   1  -4   1 2318.99  108.94   5
  -2   4  -1 1483.75   78.78   1
  -2   4  -1 1550.44   78.78   5
  -2   4  -1 1529.65   78.95   1
   2  -4   1 1315.20   78.08   1
   2  -4   1 1539.65   78.78   5
   2  -4   1 1409.03   78.54   1
  -3   4  -1 1291.84   69.60   1
  -3   4  -1 1277.08   69.51   1
  -3   4  -1 1308.55   69.45   5
   3  -4   1 1219.57   69.24   1
   3  -4   1 1310.99   69.65   5
   3  -4   1 1219.53   74.91   1
  -4   4  -1 68.8867 12.2883   1
   4  -4   1 56.4104  9.1824   1
   4  -4   1 88.9631 16.5516   5
  -5   4  -1 1859.24  100.10   1
   5  -4   1 1880.73   99.36   5
[truncated: 2,888,927 more chars]
